# Supplementary material for: Kidney ACE2 expression: Implications for chronic kidney disease
Source: PLoS One. 2020 Oct 30;15(10):e0241534. doi: 10.1371/journal.pone.0241534 (PMC7598523; doi:10.1371/journal.pone.0241534)
Supplement: S1 Dataset — This file includes information from the Ju CKD TubInt and Ju CKD Glom datasets available from Nephroseq (nephroseq.org). (XLSX) [file pone.0241534.s002.xlsx]

## Sheet: Ju CKD TubInt
Sample Number	Sample Name	Age	Age (Years)	Body Mass Index	Body Mass Index (Arterial Hypertension)	Body Mass Index (Diabetic Nephropathy)	Body Mass Index (Focal Segmental Glomerulosclerosis)	Body Mass Index (IgA Nephropathy)	Body Mass Index (kg/m2)	Body Mass Index (Lupus Nephritis)	Body Mass Index (Membranous Glomerulonephropathy)	Body Mass Index (Minimal Change Disease)	Body Mass Index (Vasculitis)	BUN	BUN (mg/dL)	GFR (MDRD)	GFR (MDRD) (ml/min/1.73m2)	Group	Height	Hypertension Status	Mean Blood Pressure	Patient ID	Pre-Event Treatment	Serum Creatinine Level (mg/dL)	Sex	Sex (Arterial Hypertension)	Sex (Diabetic Nephropathy)	Sex (Focal Segmental Glomerulosclerosis)	Sex (Healthy Living Donor)	Sex (IgA Nephropathy)	Sex (Lupus Nephritis)	Sex (Membranous Glomerulonephropathy)	Sex (Minimal Change Disease)	Sex (Vasculitis)	Tissue Type	Weight (kg)	Gene / Reporter	ACE2 / 59272	CCL2 / 6347	COL1A1 / 1277	FN1 / 2335	IL6 / 3569	TGFB1 / 7040	TMPRSS2 / 7113	TNF / 7124
1	H5Tub.HGU133A.Stanford373.Stanford373	50 - 59 Years	55.63	Normal Weight					23.7							60 - 89 ml/min/1.73m2	74.6	Healthy Living Donor	175 cm		104	Stanford373		1.09	Male				Male						Tubulointerstitium	72.6		3.30326	-0.6383	-1.15601	-0.23269	-1.85155	-0.78384	1.82124	-1.12452
2	H5Tub.HGU133A.Stanford374.Stanford374	40 - 49 Years	48.29	Normal Weight					23.6							More Than 90 ml/min/1.73m2	95.76	Healthy Living Donor	156 cm			Stanford374		0.9	Male				Male						Tubulointerstitium	57.4		3.37268	-0.05147	-1.09506	-0.20618	-1.80078	-0.75599	1.27318	-1.151
3	H5Tub.HGU133A.Stanford375.Stanford375	50 - 59 Years	50													60 - 89 ml/min/1.73m2	81	Healthy Living Donor				Stanford375		0.8	Female				Female						Tubulointerstitium			3.6866	0.80835	-1.23829	-0.26821	-1.42872	-0.66896	1.33546	-1.10542
4	H5Tub.HGU133A.Stanford378.Stanford378	40 - 49 Years	44.45													More Than 90 ml/min/1.73m2	97.38	Healthy Living Donor			82.67	Stanford378		0.9	Male				Male						Tubulointerstitium	84.5		3.04867	0.39726	-1.02047	-0.06378	-1.61007	-0.43706	1.3426	-1.02004
5	H7Tub.HGU133Plus2.Stanford1164.Stanford1164	40 - 49 Years	48													More Than 90 ml/min/1.73m2	128	Healthy Living Donor				Stanford1164		0.7	Male				Male						Tubulointerstitium			2.80676	0.13112	-1.5485	-0.25224	-2.01178	-0.93006	1.11843	-1.14729
6	H7Tub.HGU133Plus2.Stanford1165.Stanford1165	50 - 59 Years	55													More Than 90 ml/min/1.73m2	110	Healthy Living Donor				Stanford1165		0.6	Female				Female						Tubulointerstitium			3.51702	3.22697	-0.53083	-0.30998	-0.98547	-0.71822	1.42414	-1.5861
7	H7Tub.HGU133Plus2.Stanford1166.Stanford1166	18 - 29 Years	25													More Than 90 ml/min/1.73m2	118	Healthy Living Donor				Stanford1166		0.65	Female				Female						Tubulointerstitium			3.54001	0.3098	-1.32777	-0.27177	-1.64587	-0.96413	1.31435	-1.13285
8	H7Tub.HGU133Plus2.Stanford1168.Stanford1168	40 - 49 Years	42													More Than 90 ml/min/1.73m2	117	Healthy Living Donor				Stanford1168		0.6	Female				Female						Tubulointerstitium			3.71026	0.47279	-1.32593	-0.162	-2.01416	-0.83917	1.17315	-1.31328
9	H7Tub.HGU133Plus2.Stanford1169.Stanford1169	18 - 29 Years	27													More Than 90 ml/min/1.73m2	174	Healthy Living Donor				Stanford1169		0.7	Male				Male						Tubulointerstitium			3.38808	0.89363	-1.52752	-0.41146	-2.01087	-0.8658	1.15403	-1.16962
10	H7Tub.HGU133Plus2.Stanford1170.Stanford1170	40 - 49 Years	43													More Than 90 ml/min/1.73m2	116	Healthy Living Donor				Stanford1170		0.6	Female				Female						Tubulointerstitium			3.71098	-0.78101	-1.62252	-0.40115	-1.90457	-0.93056	1.42139	-1.13347
11	H7Tub.HGU133Plus2.Stanford1171.Stanford1171	50 - 59 Years	58													60 - 89 ml/min/1.73m2	82	Healthy Living Donor				Stanford1171		1	Male				Male						Tubulointerstitium			3.16454	0.94387	-1.43404	-0.07546	-0.50285	-0.67854	1.3829	-1.15954
12	H7Tub.HGU133Plus2.Stanford1172.Stanford1172	50 - 59 Years	55													More Than 90 ml/min/1.73m2	92	Healthy Living Donor				Stanford1172		0.7	Female				Female						Tubulointerstitium			3.53763	0.79339	-1.37663	-0.11412	-1.49201	-0.79409	1.49632	-1.22921
13	H7Tub.HGU133Plus2.Stanford1173.Stanford1173	40 - 49 Years	42													More Than 90 ml/min/1.73m2	186	Healthy Living Donor				Stanford1173		0.4	Female				Female						Tubulointerstitium			3.58418	0.89791	-1.45358	-0.30904	-1.54648	-1.02038	1.31393	-1.26518
14	H7Tub.HGU133Plus2.Stanford1174.Stanford1174	50 - 59 Years	56													More Than 90 ml/min/1.73m2	110	Healthy Living Donor				Stanford1174		0.6	Female				Female						Tubulointerstitium			3.66565	0.61906	-1.50432	-0.48118	-1.90136	-0.9788	1.91624	-1.26228
15	H7Tub.HGU133Plus2.Stanford1175.Stanford1175	40 - 49 Years	48													More Than 90 ml/min/1.73m2	103	Healthy Living Donor				Stanford1175		1	Male				Male						Tubulointerstitium			3.11237	0.05671	-1.15189	-0.15494	-1.18996	-0.91801	1.51397	-0.84913
16	H7Tub.HGU133Plus2.Stanford1177.Stanford1177	30 - 39 Years	34													More Than 90 ml/min/1.73m2	103	Healthy Living Donor				Stanford1177		0.9	Male				Male						Tubulointerstitium			3.25689	1.06627	-1.39569	-0.2233	-1.78724	-0.7373	0.95648	-0.99177
17	H7Tub.HGU133Plus2.Stanford1178.Stanford1178	50 - 59 Years	53													More Than 90 ml/min/1.73m2	94	Healthy Living Donor				Stanford1178		0.9	Male				Male						Tubulointerstitium			3.57583	-0.05062	-1.50753	-0.27052	-2.01134	-0.6542	1.17425	-1.20497
18	H7Tub.HGU133Plus2.Stanford1179.Stanford1179	60 - 69 Years	62													More Than 90 ml/min/1.73m2	108	Healthy Living Donor				Stanford1179		0.6	Female				Female						Tubulointerstitium			3.12512	0.55891	-1.2649	0.12917	-1.63288	-0.99057	1.83963	-0.95575
19	H7Tub.HGU133Plus2.Stanford1180.Stanford1180	50 - 59 Years	55													More Than 90 ml/min/1.73m2	110	Healthy Living Donor				Stanford1180		0.6	Female				Female						Tubulointerstitium			3.69989	0.8333	-0.92661	-0.04373	-1.81183	-1.00428	1.15045	-1.36602
20	H7Tub.HGU133Plus2.Stanford1182.Stanford1182	18 - 29 Years	22.09													60 - 89 ml/min/1.73m2	62.25	Healthy Living Donor				Stanford1182		1.5	Male				Male						Tubulointerstitium			3.577	-0.17419	-1.64128	-0.36812	-1.80589	-0.95825	1.36407	-1.03136
21	H7Tub.HGU133Plus2.Stanford1183.Stanford1183	60 - 69 Years	60.15													30 - 59 ml/min/1.73m2	59.91	Healthy Living Donor				Stanford1183		1.3	Male				Male						Tubulointerstitium			3.48362	-0.23302	-1.41595	-0.25667	-2.08053	-0.71774	1.87228	-1.26013
22	H7Tub.HGU133Plus2.Stanford1184.Stanford1184	50 - 59 Years	57.34													60 - 89 ml/min/1.73m2	73.36	Healthy Living Donor				Stanford1184		1.1	Male				Male						Tubulointerstitium			3.48218	-0.13959	-1.48497	-0.25049	-2.08834	-0.9766	1.55635	-1.19175
23	H8Tub-HGU133Plus2-LD_Stanford1296-LD_Stanford1296_30_25																	Healthy Living Donor				Stanford1296													Tubulointerstitium			3.12021	1.62284	-0.6497	-0.14254	-1.73343	-0.67154	1.31893	-1.40248
24	H8Tub-HGU133Plus2-LD_Stanford1298-LD_Stanford1298_30_103																	Healthy Living Donor				Stanford1298													Tubulointerstitium			3.33064	2.27562	-1.81108	0.74228	-1.71637	-0.40036	1.13784	-1.3894
25	H8Tub-HGU133Plus2-LD_Stanford1299-LD_Stanford1299_30_109																	Healthy Living Donor				Stanford1299													Tubulointerstitium			3.79555	1.06182	-0.96896	0.95166	-1.91986	-0.74228	0.90649	-1.09358
26	H8Tub-HGU133Plus2-LD_Stanford1301-LD_Stanford1301_30_131																	Healthy Living Donor				Stanford1301													Tubulointerstitium			2.61892	1.27487	-1.63692	-0.70618	-1.34427	-0.54041	1.37152	-1.22238
27	H8Tub-HGU133Plus2-LD_Stanford1302-LD_Stanford1302_30_138																	Healthy Living Donor				Stanford1302													Tubulointerstitium			3.23456	2.27894	-2.23103	0.30837	-1.89588	-0.89403	0.47846	-1.12824
28	H8Tub-HGU133Plus2-LD_Stanford1303-LD_Stanford1303_30_142																	Healthy Living Donor				Stanford1303													Tubulointerstitium			2.93804	0.53848	-0.98883	-0.4489	-0.96913	-1.04535	1.18702	-1.4491
29	H8Tub-HGU133Plus2-LD_Stanford1304-LD_Stanford1304_30_146																	Healthy Living Donor				Stanford1304													Tubulointerstitium			2.97153	1.47261	-1.55012	-0.28538	-1.58978	-1.0986	1.53571	-1.23277
30	H8Tub-HGU133Plus2-LD_Stanford1305-LD_Stanford1305_30_147																	Healthy Living Donor				Stanford1305													Tubulointerstitium			3.24466	1.80595	-0.47625	-0.4764	-1.71773	-0.74738	1.51782	-1.16501
31	H8Tub-HGU133Plus2-LD_Stanford1306-LD_Stanford1306_30_150																	Healthy Living Donor				Stanford1306													Tubulointerstitium			3.39852	-0.37037	-0.77049	0.4825	-1.59991	-0.82256	1.82485	-1.27913
32	H2Tub.HGU133A.HTNULL.HT1	40 - 49 Years	47.42	Obese	Obese				32.1					20 - 100 mg/dL	39.21	15 - 29 ml/min/1.73m2	28.51	Arterial Hypertension	180 cm		108.333	HT1	Non-RAAS Blocking Antihypertensives Pre-Event	2.58	Male	Male									Tubulointerstitium	104		3.85832	0.97049	-0.43506	0.20011	-2.20582	-1.38844	0.57984	-1.28029
33	H2Tub.HGU133A.HTNULL.HT10	60 - 69 Years	61.11	Normal Weight	Normal Weight				23.9					Less Than 20 mg/dL	12.32	30 - 59 ml/min/1.73m2	46.8	Arterial Hypertension	165 cm		89	HT10	Corticosteroids Pre-Event,Non-RAAS Blocking Antihypertensives Pre-Event	1.24	Female	Female									Tubulointerstitium	65		2.44553	1.33761	-1.2273	-0.61495	-1.53957	-0.64785	1.05193	-1.32963
34	H2Tub.HGU133A.HTNULL.HT11	70 - 79 Years	76.56											More Than 100 mg/dL	124	Less Than 15 ml/min/1.73m2	7.6	Arterial Hypertension	168 cm			HT11	Corticosteroids Pre-Event,Non-RAAS Blocking Antihypertensives Pre-Event	7.46	Male	Male									Tubulointerstitium			3.31637	1.53629	-0.09506	0.33229	-1.53561	-0.69307	0.89929	-1.41902
35	H2Tub.HGU133A.HTNULL.HT12	50 - 59 Years	55.34											20 - 100 mg/dL	26	60 - 89 ml/min/1.73m2	86.63	Arterial Hypertension			110	HT12		0.74	Female	Female									Tubulointerstitium	63.4		4.9588	0.42103	-0.57689	0.27395	-1.62125	-0.7473	1.12591	-0.71061
36	H2Tub.HGU133A.HTNULL.HT13	70 - 79 Years	76.43											20 - 100 mg/dL	72	15 - 29 ml/min/1.73m2	23.08	Arterial Hypertension			90	HT13	Corticosteroids Pre-Event,Immunosuppressives Pre-Event,Non-RAAS Blocking Antihypertensives Pre-Event	2.2	Female	Female									Tubulointerstitium	60.5		4.08546	-0.59013	-1.48831	-0.06841	-1.86091	-0.91825	1.46335	-1.21156
37	H2Tub.HGU133A.HTNULL.HT14	40 - 49 Years	46.13	Normal Weight	Normal Weight				22.7					More Than 100 mg/dL	150	15 - 29 ml/min/1.73m2	19.52	Arterial Hypertension	178 cm		128.3	HT14	Corticosteroids Pre-Event,Non-RAAS Blocking Antihypertensives Pre-Event,Lipid-Lowering Agent Pre-Event	3.6	Male	Male									Tubulointerstitium	72		1.12505	0.95001	-0.8184	0.34939	-2.03475	-0.5531	0.70837	-1.29324
38	H2Tub.HGU133A.HTNULL.HT15	40 - 49 Years	47.47	Overweight	Overweight				27.9							60 - 89 ml/min/1.73m2	76.23	Arterial Hypertension	192 cm			HT15		1.1	Male	Male									Tubulointerstitium	103		4.11425	1.39473	-1.20996	-0.28024	-2.18774	-0.89177	1.18309	-1.31498
39	H2Tub.HGU133A.HTNULL.HT16	50 - 59 Years	55.29											20 - 100 mg/dL	46.5	30 - 59 ml/min/1.73m2	50.5	Arterial Hypertension			123.3	HT16	Corticosteroids Pre-Event,Immunosuppressives Pre-Event	1.53	Male	Male									Tubulointerstitium			2.97779	1.27833	-0.94707	0.29752	-1.61682	-0.40755	0.8131	-0.95455
40	H2Tub.HGU133A.HTNULL.HT17	70 - 79 Years	79.61	Overweight	Overweight				29.4					20 - 100 mg/dL	84	30 - 59 ml/min/1.73m2	30.84	Arterial Hypertension	168 cm		96.6667	HT17	Non-RAAS Blocking Antihypertensives Pre-Event	2.2	Male	Male									Tubulointerstitium	83		3.34252	1.2977	-0.66856	0.22489	-1.7131	-0.64054	-0.24668	-0.82763
41	H2Tub.HGU133A.HTNULL.HT18	70 - 79 Years	77.48	Overweight	Overweight				25.7					20 - 100 mg/dL	73	60 - 89 ml/min/1.73m2	82.19	Arterial Hypertension	165 cm		98.3333	HT18	Corticosteroids Pre-Event,Immunosuppressives Pre-Event,Non-RAAS Blocking Antihypertensives Pre-Event	0.73	Female	Female									Tubulointerstitium	70		3.6903	0.07558	-1.06336	0.29323	-1.40481	-0.64818	1.01398	-0.95797
42	H2Tub.HGU133A.HTNULL.HT19	40 - 49 Years	49.62	Normal Weight	Normal Weight				22.9					20 - 100 mg/dL	34	60 - 89 ml/min/1.73m2	73.48	Arterial Hypertension	155 cm		90	HT19	Immunosuppressives Pre-Event	0.87	Female	Female									Tubulointerstitium	55		3.4181	0.74406	-1.02344	0.04502	-1.70541	-1.05907	1.57542	-1.3195
43	H2Tub.HGU133A.HTNULL.HT2	40 - 49 Years	49.06	Overweight	Overweight				25.4					20 - 100 mg/dL	28.01	15 - 29 ml/min/1.73m2	27.33	Arterial Hypertension	185 cm		112	HT2	Non-RAAS Blocking Antihypertensives Pre-Event	2.66	Male	Male									Tubulointerstitium	87		2.55796	1.57099	-1.21402	0.42672	-1.93381	-0.90062	0.93247	-1.11665
44	H2Tub.HGU133A.HTNULL.HT20	40 - 49 Years	48.27	Overweight	Overweight				27.3					20 - 100 mg/dL	65	15 - 29 ml/min/1.73m2	22.16	Arterial Hypertension	178 cm		130	HT20	Non-RAAS Blocking Antihypertensives Pre-Event	3.2	Male	Male									Tubulointerstitium	86.4		1.59571	3.29544	-0.3077	1.44462	-1.35576	-0.3937	0.60774	-0.46649
45	H2Tub.HGU133A.HTNULL.HT3	50 - 59 Years	56.37											Less Than 20 mg/dL	17	More Than 90 ml/min/1.73m2	92.8	Arterial Hypertension				HT3		0.9	Male	Male									Tubulointerstitium			3.26845	0.76116	-1.65461	-0.39076	-1.92572	-0.77849	1.54691	-1.38861
46	H2Tub.HGU133A.HTNULL.HT4	40 - 49 Years	49.1	Obese	Obese				37					20 - 100 mg/dL	21	30 - 59 ml/min/1.73m2	49.13	Arterial Hypertension	180 cm		93.3	HT4		1.6	Male	Male									Tubulointerstitium	120		4.1125	1.44268	-1.37257	-0.55425	-1.98902	-0.73161	0.75993	-1.20272
47	H2Tub.HGU133A.HTNULL.HT5	50 - 59 Years	56.86													15 - 29 ml/min/1.73m2	29.87	Arterial Hypertension				HT5	Non-RAAS Blocking Antihypertensives Pre-Event	2.4	Male	Male									Tubulointerstitium			2.10411	0.61933	-1.34766	0.33182	-1.87914	-0.80418	2.00556	-1.15643
48	H2Tub.HGU133A.HTNULL.HT6	40 - 49 Years	43.94											Less Than 20 mg/dL	7.2	30 - 59 ml/min/1.73m2	38.84	Arterial Hypertension	178 cm			HT6	Non-RAAS Blocking Antihypertensives Pre-Event	2	Male	Male									Tubulointerstitium			3.28614	3.29376	-0.18467	0.23118	-1.71298	-0.76565	1.02133	-1.15791
49	H2Tub.HGU133A.HTNULL.HT7	60 - 69 Years	63.41	Overweight	Overweight				29.1					20 - 100 mg/dL	24	30 - 59 ml/min/1.73m2	36.06	Arterial Hypertension	174 cm		93.3333	HT7	Lipid-Lowering Agent Pre-Event	2	Male	Male									Tubulointerstitium	88		4.27753	-0.16276	-1.35719	-0.29164	-1.92652	-0.58553	1.23205	-1.21892
50	H2Tub.HGU133A.HTNULL.HT8	60 - 69 Years	63.26	Obese	Obese				35.1					20 - 100 mg/dL	88	30 - 59 ml/min/1.73m2	34.1	Arterial Hypertension	181 cm		93	HT8	Non-RAAS Blocking Antihypertensives Pre-Event,Lipid-Lowering Agent Pre-Event	2.1	Male	Male									Tubulointerstitium	115		3.27136	0.23423	-0.97481	-0.20111	-2.16082	-0.42577	1.647	-1.3064
51	H2Tub.HGU133A.HTNULL.HT9	40 - 49 Years	40.21	Normal Weight	Normal Weight				20.1							15 - 29 ml/min/1.73m2	23.07	Arterial Hypertension	168 cm		95	HT9	Non-RAAS Blocking Antihypertensives Pre-Event	3.19	Male	Male									Tubulointerstitium	56.8		2.74146	0.60838	-0.72912	0.58277	-1.70638	-0.73938	0.45005	-1.22862
52	H1Tub.HGU133A.DNNULL.DN1	40 - 49 Years	44.78											20 - 100 mg/dL	35	More Than 90 ml/min/1.73m2	97.24	Diabetic Nephropathy	165 cm	No Hypertension Present	93.3333	DN1		0.9	Male		Male								Tubulointerstitium			4.13123	0.14782	-1.12506	0.87566	-1.92744	-1.09054	0.91141	-1.44086
53	H1Tub.HGU133A.DNNULL.DN10	60 - 69 Years	62.7	Overweight		Overweight			28.7					More Than 100 mg/dL	125	30 - 59 ml/min/1.73m2	30.76	Diabetic Nephropathy	169 cm	Hypertension Under Treatment	103.3	DN10	Non-RAAS Blocking Antihypertensives Pre-Event	2.3	Male		Male								Tubulointerstitium	82		3.39257	1.5114	-0.04786	1.80752	-1.51788	-0.77276	0.85345	-1.1878
54	H1Tub.HGU133A.DNNULL.DN11	60 - 69 Years	69.51	Obese		Obese			36.6					More Than 100 mg/dL	215	15 - 29 ml/min/1.73m2	18.55	Diabetic Nephropathy	178 cm		106.7	DN11	Non-RAAS Blocking Antihypertensives Pre-Event	3.5	Male		Male								Tubulointerstitium	116		3.00102	0.58433	-0.97816	0.28169	-2.01654	-0.66579	0.90399	-1.40738
55	H1Tub.HGU133A.DNNULL.DN2	30 - 39 Years	34.26	Normal Weight		Normal Weight			23.4							30 - 59 ml/min/1.73m2	45.75	Diabetic Nephropathy	156 cm	Hypertension Under Treatment	103	DN2	Non-RAAS Blocking Antihypertensives Pre-Event	1.4	Female		Female								Tubulointerstitium	57		4.4094	1.14544	-1.00216	0.56131	-1.94766	-0.76878	0.93627	-1.29259
56	H1Tub.HGU133A.DNNULL.DN3	50 - 59 Years	57.48	Overweight		Overweight			27.8					20 - 100 mg/dL	28	30 - 59 ml/min/1.73m2	47.58	Diabetic Nephropathy	182 cm	Hypertension Under Treatment		DN3	Non-RAAS Blocking Antihypertensives Pre-Event,Lipid-Lowering Agent Pre-Event	1.6	Male		Male								Tubulointerstitium	92		2.5105	1.9107	-0.9724	0.15187	-2.16363	-0.80982	-0.03208	-1.22778
57	H1Tub.HGU133A.DNNULL.DN5	40 - 49 Years	46.71											20 - 100 mg/dL	100	15 - 29 ml/min/1.73m2	22.74	Diabetic Nephropathy			76.7	DN5	Non-RAAS Blocking Antihypertensives Pre-Event,Lipid-Lowering Agent Pre-Event	2.43	Female		Female								Tubulointerstitium			4.12033	0.63194	-1.12162	0.27219	-1.95335	-0.97639	0.62964	-1.19013
58	H1Tub.HGU133A.DNNULL.DN6	60 - 69 Years	67.28											20 - 100 mg/dL	60	Less Than 15 ml/min/1.73m2	9.62	Diabetic Nephropathy		Hypertension Under Treatment		DN6	Non-RAAS Blocking Antihypertensives Pre-Event	4.8	Female		Female								Tubulointerstitium			2.99424	1.87832	-0.32309	0.66315	-2.08583	-0.922	0.3251	-1.25435
59	H1Tub.HGU133A.DNNULL.DN7	70 - 79 Years	72.86	Normal Weight		Normal Weight			23.7					Less Than 20 mg/dL	19	60 - 89 ml/min/1.73m2	69.88	Diabetic Nephropathy	170 cm	Hypertension Under Treatment	100	DN7	Corticosteroids Pre-Event,Non-RAAS Blocking Antihypertensives Pre-Event	1.1	Male		Male								Tubulointerstitium	68.5		3.96619	0.23407	-1.078	0.07478	-1.98655	-0.50284	0.98832	-0.97445
60	H1Tub.HGU133A.DNNULL.DN8	60 - 69 Years	62.26	Normal Weight		Normal Weight			21					20 - 100 mg/dL	31	60 - 89 ml/min/1.73m2	65.25	Diabetic Nephropathy	169 cm	Hypertension Under Treatment	124	DN8		1.2	Male		Male								Tubulointerstitium	60		3.04151	0.487	-0.62327	-0.26747	-1.69391	-0.45262	1.04181	-0.76244
61	H1Tub.HGU133A.DNNULL.DN9	60 - 69 Years	67.71													30 - 59 ml/min/1.73m2	53.7	Diabetic Nephropathy		Hypertension Under Treatment		DN9	Non-RAAS Blocking Antihypertensives Pre-Event	1.4	Male		Male								Tubulointerstitium			-0.25325	2.23523	-0.73581	0.768	-1.71772	-0.43363	1.33408	-0.62647
62	H7Tub.HGU133Plus2.DN1101.DN1101	60 - 69 Years	64.24	Obese		Obese			31.9					20 - 100 mg/dL	23	60 - 89 ml/min/1.73m2	64.84	Diabetic Nephropathy	168 cm	Hypertension Present	110	DN1101	Non-RAAS Blocking Antihypertensives Pre-Event	1.2	Male		Male								Tubulointerstitium	90		3.62796	2.30785	-0.34686	0.28061	-2.01651	-0.72952	0.65078	-1.14335
63	H7Tub.HGU133Plus2.DN1108.DN1108	60 - 69 Years	61.85	Overweight		Overweight			29.1							60 - 89 ml/min/1.73m2	72.24	Diabetic Nephropathy	171 cm	Hypertension Present	117	DN1108	Lipid-Lowering Agent Pre-Event	1.1	Male		Male								Tubulointerstitium	85		3.65722	1.7391	-0.78079	-0.00884	-2.05445	-0.8851	0.51431	-1.26047
64	H7Tub.HGU133Plus2.DN1110.DN1110	50 - 59 Years	55.74	Overweight		Overweight			28.2							Less Than 15 ml/min/1.73m2	6.39	Diabetic Nephropathy	162 cm			DN1110		7.08	Female		Female								Tubulointerstitium	74		1.80836	2.25393	0.01345	0.38753	-1.37599	-0.25813	0.4828	-0.72091
65	H7Tub.HGU133Plus2.DN1114.DN1114	50 - 59 Years	58.66											20 - 100 mg/dL	77	30 - 59 ml/min/1.73m2	43.89	Diabetic Nephropathy			113.333	DN1114		1.71	Male		Male								Tubulointerstitium			3.44601	0.90982	-1.21427	0.09131	-1.70197	-0.7556	1.06165	-1.16051
66	H7Tub.HGU133Plus2.DN1132.DN1132	40 - 49 Years	40.72	Normal Weight		Normal Weight			22.4							30 - 59 ml/min/1.73m2	52.16	Diabetic Nephropathy	189 cm	Hypertension Under Treatment	101.667	DN1132	Corticosteroids Pre-Event,Non-RAAS Blocking Antihypertensives Pre-Event	1.57	Male		Male								Tubulointerstitium	80		3.34686	0.46185	-1.33849	1e-05	-1.90383	-0.7019	0.61289	-0.68284
67	H7Tub.HGU133Plus2.DN1133.DN1133	60 - 69 Years	60.58	Overweight		Overweight			26.7							30 - 59 ml/min/1.73m2	31.93	Diabetic Nephropathy	174 cm			DN1133		2.24	Male		Male								Tubulointerstitium	80.8		2.71199	1.61788	-0.81598	-0.24472	-1.53826	-0.66993	0.39107	-0.79319
68	H7Tub.HGU133Plus2.DN1139.DN1139	60 - 69 Years	63.68	Obese		Obese			32.6					20 - 100 mg/dL	41.45	15 - 29 ml/min/1.73m2	20.76	Diabetic Nephropathy	167 cm	Hypertension Present	120	DN1139	Non-RAAS Blocking Antihypertensives Pre-Event	2.49	Female		Female								Tubulointerstitium	91		3.1325	2.85825	0.25355	0.42826	-1.36431	-0.3767	0.54597	-0.44771
69	H5Tub.HGU133A.FSGS320.FSGS320	30 - 39 Years	39.02											More Than 100 mg/dL	194	15 - 29 ml/min/1.73m2	20.88	Focal Segmental Glomerulosclerosis	162 cm	Hypertension Present	123.333	FSGS320	Corticosteroids Pre-Event,Immunosuppressives Pre-Event,Non-RAAS Blocking Antihypertensives Pre-Event	2.7	Female			Female							Tubulointerstitium			3.66649	1.24162	-0.72131	0.25198	-1.92661	-0.81009	0.31843	-1.22392
70	H5Tub.HGU133A.FSGS326.FSGS326	30 - 39 Years	31.95											20 - 100 mg/dL	36	More Than 90 ml/min/1.73m2	120	Focal Segmental Glomerulosclerosis		No Hypertension Present	88.33	FSGS326	Corticosteroids Pre-Event,Non-RAAS Blocking Antihypertensives Pre-Event,Lipid-Lowering Agent Pre-Event	0.8	Male			Male							Tubulointerstitium			3.61119	-0.12104	-1.46946	-0.19528	-1.93933	-0.98192	1.54286	-1.22294
71	H5Tub.HGU133A.FSGS327.FSGS327	50 - 59 Years	54.96											Less Than 20 mg/dL	18	More Than 90 ml/min/1.73m2	110.51	Focal Segmental Glomerulosclerosis		Hypertension Under Treatment	96.67	FSGS327		0.6	Female			Female							Tubulointerstitium			3.71245	0.05384	-1.24023	-0.13343	-1.61887	-0.37569	1.19439	-0.86651
72	H5Tub.HGU133A.FSGS328.FSGS328	70 - 79 Years	76.24	Overweight			Overweight		26.4					More Than 100 mg/dL	175	30 - 59 ml/min/1.73m2	33.76	Focal Segmental Glomerulosclerosis	167 cm	Hypertension Under Treatment	103.33	FSGS328	Corticosteroids Pre-Event,Non-RAAS Blocking Antihypertensives Pre-Event	2.05	Male			Male							Tubulointerstitium	73.5		3.12593	1.26231	-1.12749	-0.07334	-1.94901	-0.72962	0.81198	-0.97713
73	H5Tub.HGU133A.FSGS332.FSGS332																	Focal Segmental Glomerulosclerosis		No Hypertension Present		FSGS332	Corticosteroids Pre-Event	0.8	Male			Male							Tubulointerstitium			3.50541	1.19746	-0.15312	0.70368	-2.08889	-0.68356	0.44942	-1.09603
74	H5Tub.HGU133A.FSGS339.FSGS339	18 - 29 Years	21.65	Normal Weight			Normal Weight		22.7					20 - 100 mg/dL	44	15 - 29 ml/min/1.73m2	20.15	Focal Segmental Glomerulosclerosis	189 cm	Hypertension Present	120	FSGS339	Non-RAAS Blocking Antihypertensives Pre-Event	4	Male			Male							Tubulointerstitium	81		3.50098	2.10773	-0.81265	0.13623	-2.05148	-0.89662	0.66972	-1.30735
75	H5Tub.HGU133A.FSGS341.FSGS341	60 - 69 Years	65.7											20 - 100 mg/dL	45	30 - 59 ml/min/1.73m2	43.67	Focal Segmental Glomerulosclerosis	169 cm	Hypertension Present		FSGS341	Corticosteroids Pre-Event,Non-RAAS Blocking Antihypertensives Pre-Event	1.3	Female			Female							Tubulointerstitium			3.49928	1.2178	-0.842	-0.03732	-1.82885	-0.78421	1.16109	-1.28012
76	H5Tub.HGU133A.FSGS344.FSGS344	60 - 69 Years	62.2											20 - 100 mg/dL	86	15 - 29 ml/min/1.73m2	21.04	Focal Segmental Glomerulosclerosis	168 cm	Hypertension Present	90	FSGS344	Corticosteroids Pre-Event,Immunosuppressives Pre-Event,Lipid-Lowering Agent Pre-Event	3.2	Female			Female							Tubulointerstitium			3.57914	1.14587	-1.07694	-0.15814	-2.12336	-0.95575	0.75326	-1.39124
77	H5Tub.HGU133A.FSGS345.FSGS345	50 - 59 Years	54.34	Obese			Obese		36.8					20 - 100 mg/dL	23	60 - 89 ml/min/1.73m2	79.47	Focal Segmental Glomerulosclerosis	169 cm	No Hypertension Present		FSGS345	Corticosteroids Pre-Event,Immunosuppressives Pre-Event,Lipid-Lowering Agent Pre-Event	0.8	Female			Female							Tubulointerstitium	105		3.68308	-0.29077	-1.46576	-0.153	-2.05812	-0.63765	1.1748	-1.25815
78	H5Tub.HGU133A.FSGS347.FSGS347	60 - 69 Years	66.14											Less Than 20 mg/dL	14	30 - 59 ml/min/1.73m2	53.95	Focal Segmental Glomerulosclerosis		No Hypertension Present		FSGS347		1.4	Male			Male							Tubulointerstitium			1.65063	3.5189	0.10775	0.84846	-1.82691	-0.32829	0.12513	-0.8399
79	H7Tub.HGU133Plus2.FSGS.MCD1104.FSGS.MCD1104	40 - 49 Years	40.22	Overweight			Overweight		25.2							More Than 90 ml/min/1.73m2	99.38	Focal Segmental Glomerulosclerosis	176 cm		123.333	FSGS.MCD1104	Non-RAAS Blocking Antihypertensives Pre-Event	0.9	Male			Male							Tubulointerstitium	78		3.24013	2.05982	0.42768	0.23882	-1.57562	-0.92828	1.28717	-1.31416
80	H7Tub.HGU133Plus2.FSGS.MCD1117.FSGS.MCD1117	30 - 39 Years	31.68	Overweight			Overweight		27.4					20 - 100 mg/dL	20	More Than 90 ml/min/1.73m2	92.37	Focal Segmental Glomerulosclerosis	162 cm		115.333	FSGS.MCD1117	Corticosteroids Pre-Event,Other Treatments Pre-Event,Non-RAAS Blocking Antihypertensives Pre-Event	1	Male			Male							Tubulointerstitium	72		4.24563	0.44138	-1.56786	-0.48009	-2.12415	-1.03099	0.68514	-1.3441
81	H7Tub.HGU133Plus2.FSGS.MCD1124.FSGS.MCD1124	50 - 59 Years	50.81											20 - 100 mg/dL	21	More Than 90 ml/min/1.73m2	93.99	Focal Segmental Glomerulosclerosis	160 cm			FSGS.MCD1124	Lipid-Lowering Agent Pre-Event	0.7	Female			Female							Tubulointerstitium			3.39172	0.73122	-1.20706	0.08587	-2.0749	-0.65589	1.51361	-0.91176
82	H7Tub.HGU133Plus2.FSGS.MCD1136.FSGS.MCD1136	30 - 39 Years	32.58	Overweight			Overweight		29.4					20 - 100 mg/dL	46	More Than 90 ml/min/1.73m2	104.58	Focal Segmental Glomerulosclerosis	165 cm		90	FSGS.MCD1136	Corticosteroids Pre-Event,Non-RAAS Blocking Antihypertensives Pre-Event,Lipid-Lowering Agent Pre-Event	0.69	Female			Female							Tubulointerstitium	80		4.03408	0.25383	-1.53685	-0.22172	-1.93264	-1.0273	0.9269	-1.01047
83	H7Tub.HGU133Plus2.FSGS1115.FSGS1115	18 - 29 Years	27.68	Overweight			Overweight		26.2							More Than 90 ml/min/1.73m2	124.62	Focal Segmental Glomerulosclerosis	177 cm		78.3333	FSGS1115	Corticosteroids Pre-Event,Lipid-Lowering Agent Pre-Event	0.79	Male			Male							Tubulointerstitium	82		3.54351	-0.15332	-1.65706	-0.53091	-1.87067	-1.01296	1.13252	-1.25777
84	H7Tub.HGU133Plus2.FSGS1125.FSGS1125	18 - 29 Years	21.11	Overweight			Overweight		26.4					Less Than 20 mg/dL	7	More Than 90 ml/min/1.73m2	112.32	Focal Segmental Glomerulosclerosis	157 cm		90	FSGS1125		0.7	Female			Female							Tubulointerstitium	65		3.38777	0.30168	-1.57486	-0.24796	-1.49466	-1.16915	1.60603	-1.06666
85	H7Tub.HGU133Plus2.FSGS1162.FSGS1162	60 - 69 Years	63.07	Overweight			Overweight		27.5					Less Than 20 mg/dL	13.44	30 - 59 ml/min/1.73m2	43.64	Focal Segmental Glomerulosclerosis	156 cm		110	FSGS1162	Corticosteroids Pre-Event,Non-RAAS Blocking Antihypertensives Pre-Event	1.31	Female			Female							Tubulointerstitium	67		3.82901	1.25582	-0.92773	-0.2037	-2.21425	-0.89749	1.22346	-1.09257
86	H4Tub.HGU133A.IgANULL.IgA1	30 - 39 Years	36.95	Normal Weight				Normal Weight	23.8					20 - 100 mg/dL	37	60 - 89 ml/min/1.73m2	81.92	IgA Nephropathy	180 cm	Hypertension Present	118.333	IgA1		1.08	Male					Male					Tubulointerstitium	77		4.41034	-0.04881	-1.49106	-1.06672	-1.83984	-1.03903	1.81444	-1.3631
87	H4Tub.HGU133A.IgANULL.IgA10	18 - 29 Years	23.71											20 - 100 mg/dL	38	More Than 90 ml/min/1.73m2	131.07	IgA Nephropathy		No Hypertension Present	90	IgA10		0.6	Female					Female					Tubulointerstitium			4.57633	0.05973	-1.14136	0.34187	-1.95173	-0.8494	0.95642	-1.40723
88	H4Tub.HGU133A.IgANULL.IgA11	50 - 59 Years	50.33	Normal Weight				Normal Weight	23.9					Less Than 20 mg/dL	11.6	More Than 90 ml/min/1.73m2	108.79	IgA Nephropathy	177 cm	No Hypertension Present	90	IgA11		0.8	Male					Male					Tubulointerstitium	75		3.86281	0.37168	-1.36473	-0.55408	-2.10905	-1.02572	0.87572	-1.00935
89	H4Tub.HGU133A.IgANULL.IgA12	30 - 39 Years	34.58	Overweight				Overweight	28.7							60 - 89 ml/min/1.73m2	66.45	IgA Nephropathy	184 cm	No Hypertension Present		IgA12		1.31	Male					Male					Tubulointerstitium	97		2.35236	1.58455	-0.74172	0.3786	-2.05299	-0.84779	0.73513	-1.38188
90	H4Tub.HGU133A.IgANULL.IgA13	30 - 39 Years	30.81	Obese				Obese	32					Less Than 20 mg/dL	15.5	60 - 89 ml/min/1.73m2	83.22	IgA Nephropathy	160 cm	Hypertension Under Treatment	116.7	IgA13	Non-RAAS Blocking Antihypertensives Pre-Event	1.1	Male					Male					Tubulointerstitium	82		3.67044	0.59803	-1.11457	-0.1031	-1.79998	-0.65491	0.89064	-1.62604
91	H4Tub.HGU133A.IgANULL.IgA14	12 - 17 Years	14.72	Normal Weight				Normal Weight	21					Less Than 20 mg/dL	18	More Than 90 ml/min/1.73m2	121.87	IgA Nephropathy	176 cm	No Hypertension Present	80	IgA14		0.9	Male					Male					Tubulointerstitium	65		3.83455	0.48276	-0.50795	0.65733	-1.75893	-1.07084	0.78897	-1.1158
92	H4Tub.HGU133A.IgANULL.IgA16	40 - 49 Years	46.45	Normal Weight				Normal Weight	23.4					20 - 100 mg/dL	51	30 - 59 ml/min/1.73m2	34.41	IgA Nephropathy	185 cm	No Hypertension Present	96.7	IgA16		2.2	Male					Male					Tubulointerstitium	80		2.59058	0.6321	-0.53747	0.0818	-1.9047	-0.99257	0.71818	-1.00697
93	H4Tub.HGU133A.IgANULL.IgA18	18 - 29 Years	22.32	Overweight				Overweight	25.5					20 - 100 mg/dL	56.86	15 - 29 ml/min/1.73m2	22.69	IgA Nephropathy	175 cm	Hypertension Under Treatment	100	IgA18	Non-RAAS Blocking Antihypertensives Pre-Event	3.59	Male					Male					Tubulointerstitium	78		1.8824	2.39955	-0.33777	1.25837	-1.77499	-0.78863	0.60179	-1.14604
94	H4Tub.HGU133A.IgANULL.IgA19	18 - 29 Years	18.9	Normal Weight				Normal Weight	23.1					Less Than 20 mg/dL	10.92	More Than 90 ml/min/1.73m2	134.65	IgA Nephropathy	174 cm	Hypertension Under Treatment	93.3	IgA19	Lipid-Lowering Agent Pre-Event	0.79	Male					Male					Tubulointerstitium	70		2.35791	0.01721	-1.17895	0.0436	-1.69938	-0.7555	0.75657	-1.00102
95	H4Tub.HGU133A.IgANULL.IgA2	30 - 39 Years	35.45	Overweight				Overweight	26.7					20 - 100 mg/dL	45	60 - 89 ml/min/1.73m2	61.23	IgA Nephropathy	173 cm	No Hypertension Present	96.7	IgA2		1.4	Male					Male					Tubulointerstitium	80		3.08889	0.18918	-0.89358	0.52228	-1.8114	-0.8027	1.16567	-1.21707
96	H4Tub.HGU133A.IgANULL.IgA20	40 - 49 Years	47.6	Obese				Obese	33					Less Than 20 mg/dL	13.44	60 - 89 ml/min/1.73m2	67.78	IgA Nephropathy	174 cm	Hypertension Under Treatment	98.3333	IgA20	Non-RAAS Blocking Antihypertensives Pre-Event,Lipid-Lowering Agent Pre-Event	0.94	Female					Female					Tubulointerstitium	100		3.80608	0.34902	-1.03723	0.40232	-1.97243	-0.91464	0.62557	-1.27541
97	H4Tub.HGU133A.IgANULL.IgA21	50 - 59 Years	51.77	Overweight				Overweight	25.2					More Than 100 mg/dL	114	Less Than 15 ml/min/1.73m2	7.59	IgA Nephropathy	176 cm	Hypertension Under Treatment	86.6667	IgA21	Non-RAAS Blocking Antihypertensives Pre-Event	8	Male					Male					Tubulointerstitium	78		0.94563	0.8185	-0.00202	1.08001	-1.88191	-0.42132	0.23479	-1.13597
98	H4Tub.HGU133A.IgANULL.IgA22	30 - 39 Years	36.51	Obese				Obese	30.5					Less Than 20 mg/dL	14	60 - 89 ml/min/1.73m2	89.75	IgA Nephropathy	163 cm	No Hypertension Present	103.333	IgA22		1	Male					Male					Tubulointerstitium	81		2.96975	-0.3137	-1.37217	-0.15806	-1.97347	-0.74366	1.58101	-0.85596
99	H4Tub.HGU133A.IgANULL.IgA23																	IgA Nephropathy		Hypertension Under Treatment	113.333	IgA23	Non-RAAS Blocking Antihypertensives Pre-Event	0.9	Female					Female					Tubulointerstitium			3.50885	0.2369	-1.03122	-0.01973	-1.94984	-0.67275	0.8309	-0.706
100	H4Tub.HGU133A.IgANULL.IgA24	30 - 39 Years	35.99	Obese				Obese	32.8					20 - 100 mg/dL	78	15 - 29 ml/min/1.73m2	15.87	IgA Nephropathy	178 cm	No Hypertension Present	103.333	IgA24	Non-RAAS Blocking Antihypertensives Pre-Event	4.5	Male					Male					Tubulointerstitium	104		1.78538	0.50253	-0.99366	0.36438	-1.79781	-0.59932	0.60645	-1.0673
101	H4Tub.HGU133A.IgANULL.IgA25	80 - 89 Years	83.88	Overweight				Overweight	25.3							30 - 59 ml/min/1.73m2	56.25	IgA Nephropathy	154 cm	Hypertension Present		IgA25	Corticosteroids Pre-Event	1	Female					Female					Tubulointerstitium	60		3.72712	1.35377	-0.39582	1.06631	-1.89022	-0.78002	0.17586	-1.37567
102	H4Tub.HGU133A.IgANULL.IgA26	50 - 59 Years	50.68											20 - 100 mg/dL	22	60 - 89 ml/min/1.73m2	62.03	IgA Nephropathy		Hypertension Under Treatment		IgA26	Non-RAAS Blocking Antihypertensives Pre-Event	1.3	Male					Male					Tubulointerstitium			2.79275	0.62313	-1.31592	-0.04889	-2.05434	-0.18661	0.81169	-0.88039
103	H4Tub.HGU133A.IgANULL.IgA27	40 - 49 Years	48.33											Less Than 20 mg/dL	13	More Than 90 ml/min/1.73m2	95.74	IgA Nephropathy		Hypertension Under Treatment	113.33	IgA27	Non-RAAS Blocking Antihypertensives Pre-Event	0.9	Male					Male					Tubulointerstitium			2.96995	2.79723	-0.77934	0.30721	-1.83571	-0.71559	0.89162	-1.32839
104	H4Tub.HGU133A.IgANULL.IgA3	30 - 39 Years	36.07											20 - 100 mg/dL	31	60 - 89 ml/min/1.73m2	72.9	IgA Nephropathy	173 cm	No Hypertension Present	90	IgA3		1.2	Male					Male					Tubulointerstitium			3.46897	1.33251	-0.35166	-0.05147	-1.85927	-0.82007	1.92044	-0.97755
105	H4Tub.HGU133A.IgANULL.IgA4	18 - 29 Years	26.96											20 - 100 mg/dL	56	60 - 89 ml/min/1.73m2	66.93	IgA Nephropathy		No Hypertension Present	93.3333	IgA4		1.36	Male					Male					Tubulointerstitium			2.58523	0.44041	-1.25759	-0.38784	-1.98575	-0.60768	1.34986	-0.84808
106	H4Tub.HGU133A.IgANULL.IgA5	30 - 39 Years	34.61											Less Than 20 mg/dL	19	More Than 90 ml/min/1.73m2	98.35	IgA Nephropathy		No Hypertension Present	86.7	IgA5		0.72	Female					Female					Tubulointerstitium			4.8033	0.30025	-1.13367	0.19847	-2.05987	-0.735	1.57061	-1.72023
107	H4Tub.HGU133A.IgANULL.IgA6	18 - 29 Years	21.92											20 - 100 mg/dL	30	60 - 89 ml/min/1.73m2	83.41	IgA Nephropathy		No Hypertension Present	86.7	IgA6		0.9	Female					Female					Tubulointerstitium			3.26524	0.38746	-0.723	0.43814	-1.88578	-0.83957	1.26761	-1.38101
108	H4Tub.HGU133A.IgANULL.IgA7	18 - 29 Years	27.26											20 - 100 mg/dL	29	More Than 90 ml/min/1.73m2	157.25	IgA Nephropathy		No Hypertension Present	93.3	IgA7		0.5	Female					Female					Tubulointerstitium			3.40084	0.29454	-1.18818	0.18779	-1.76783	-0.85123	2.01493	-0.63112
109	H4Tub.HGU133A.IgANULL.IgA8	30 - 39 Years	31.39											20 - 100 mg/dL	40	60 - 89 ml/min/1.73m2	63.82	IgA Nephropathy	190 cm	Hypertension Under Treatment	103.3	IgA8	Corticosteroids Pre-Event,Immunosuppressives Pre-Event,Non-RAAS Blocking Antihypertensives Pre-Event	1.38	Male					Male					Tubulointerstitium			3.56197	0.53435	-0.94659	-0.28983	-2.04314	-1.00466	1.4596	-1.32004
110	H4Tub.HGU133A.IgANULL.IgA9	18 - 29 Years	26.85											20 - 100 mg/dL	62	30 - 59 ml/min/1.73m2	38.46	IgA Nephropathy		Hypertension Under Treatment		IgA9	Corticosteroids Pre-Event	2.2	Male					Male					Tubulointerstitium			4.12118	1.43526	-0.47627	0.51481	-1.93402	-0.61968	0.70965	-1.27802
111	H5Tub.HGU133A.SLE301.SLE301	30 - 39 Years	36.95	Normal Weight					24.5	Normal Weight				Less Than 20 mg/dL	15	60 - 89 ml/min/1.73m2	75.02	Lupus Nephritis	169 cm		73.33	LN301	Corticosteroids Pre-Event	0.9	Female						Female				Tubulointerstitium	70		4.37484	0.74435	-1.61889	0.12041	-2.11203	-0.8585	0.75178	-1.19729
112	H5Tub.HGU133A.SLE302.SLE302	30 - 39 Years	35.66	Normal Weight					22.8	Normal Weight				Less Than 20 mg/dL	12	More Than 90 ml/min/1.73m2	100.99	Lupus Nephritis	165 cm		96.67	LN302	Corticosteroids Pre-Event,Immunosuppressives Pre-Event	0.7	Female						Female				Tubulointerstitium	62		3.47422	1.2369	-1.04809	0.27629	-1.99189	-0.90635	1.66199	-1.34031
113	H5Tub.HGU133A.SLE304.SLE304	50 - 59 Years	53	Obese					32.6	Obese				Less Than 20 mg/dL	15	More Than 90 ml/min/1.73m2	93.97	Lupus Nephritis	167 cm		103.33	LN304	Corticosteroids Pre-Event,Non-RAAS Blocking Antihypertensives Pre-Event	0.9	Male						Male				Tubulointerstitium	91		3.30847	0.07404	-0.98171	0.12228	-1.97589	-0.61261	1.53283	-1.33986
114	H5Tub.HGU133A.SLE305.SLE305	40 - 49 Years	45.94											Less Than 20 mg/dL	11	More Than 90 ml/min/1.73m2	96.74	Lupus Nephritis				LN305		0.9	Male						Male				Tubulointerstitium			3.24049	0.85131	-1.45143	-0.33997	-1.84933	-0.96429	1.16099	-1.42687
115	H5Tub.HGU133A.SLE306.SLE306	18 - 29 Years	29.2	Normal Weight					23.1	Normal Weight				20 - 100 mg/dL	20	60 - 89 ml/min/1.73m2	62.43	Lupus Nephritis	161 cm		113.33	LN306	Corticosteroids Pre-Event	1.1	Female						Female				Tubulointerstitium	60		3.17273	2.05767	-0.97468	-0.08112	-1.65014	-0.94389	0.8923	-1.12672
116	H5Tub.HGU133A.SLE307.SLE307	30 - 39 Years	32.65	Normal Weight					22.5	Normal Weight				Less Than 20 mg/dL	18	60 - 89 ml/min/1.73m2	61.03	Lupus Nephritis	170 cm		96.67	LN307	Corticosteroids Pre-Event	1.1	Female						Female				Tubulointerstitium	65		3.67745	0.87112	-1.01964	0.0116	-1.98813	-0.77579	1.66507	-1.17868
117	H5Tub.HGU133A.SLE308.SLE308	40 - 49 Years	46.75	Normal Weight					22	Normal Weight				20 - 100 mg/dL	38	15 - 29 ml/min/1.73m2	16.55	Lupus Nephritis	168 cm		126.67	LN308	Non-RAAS Blocking Antihypertensives Pre-Event	3.2	Female						Female				Tubulointerstitium	62		2.74392	2.34628	-0.46593	0.27554	-1.96423	-0.82507	0.58497	-1.39813
118	H5Tub.HGU133A.SLE309.SLE309	18 - 29 Years	20.18	Normal Weight					20.5	Normal Weight				Less Than 20 mg/dL	18	60 - 89 ml/min/1.73m2	75.11	Lupus Nephritis	168 cm		83.33	LN309	Corticosteroids Pre-Event	1	Female						Female				Tubulointerstitium	58		4.06615	1.94678	-1.17203	0.01795	-1.86911	-0.83991	0.38697	-1.22995
119	H5Tub.HGU133A.SLE310.SLE310	40 - 49 Years	45.46	Normal Weight					23.5	Normal Weight				20 - 100 mg/dL	25	30 - 59 ml/min/1.73m2	37.03	Lupus Nephritis	170 cm		113.33	LN310	Corticosteroids Pre-Event	1.6	Female						Female				Tubulointerstitium	68		3.1309	1.2264	-0.4852	0.35178	-1.84651	-0.87458	1.15319	-1.41064
120	H5Tub.HGU133A.SLE311.SLE311	70 - 79 Years	71.96	Overweight					27.8	Overweight				20 - 100 mg/dL	32	30 - 59 ml/min/1.73m2	57.77	Lupus Nephritis	182 cm		100	LN311	Corticosteroids Pre-Event,Immunosuppressives Pre-Event,Non-RAAS Blocking Antihypertensives Pre-Event	1.3	Male						Male				Tubulointerstitium	92		3.4461	0.88324	-1.2448	-0.16229	-2.02511	-0.73633	0.65041	-1.13627
121	H5Tub.HGU133A.SLE312.SLE312	40 - 49 Years	41.66	Normal Weight					24.2	Normal Weight				20 - 100 mg/dL	20	30 - 59 ml/min/1.73m2	37.7	Lupus Nephritis	176 cm		100	LN312	Non-RAAS Blocking Antihypertensives Pre-Event	1.6	Female						Female				Tubulointerstitium	75		3.3364	2.40376	-0.41562	-0.13317	-1.83304	-0.83541	0.75336	-1.37019
122	H5Tub.HGU133A.SLE313.SLE313	18 - 29 Years	25.78	Normal Weight					20.8	Normal Weight						15 - 29 ml/min/1.73m2	19.37	Lupus Nephritis	164 cm		98.33	LN313	Immunosuppressives Pre-Event	3.1	Female						Female				Tubulointerstitium	56		4.08479	0.23412	-1.01492	0.02151	-2.03809	-0.71361	0.62056	-1.09499
123	H5Tub.HGU133A.SLE314.SLE314	50 - 59 Years	50.17											20 - 100 mg/dL	36	30 - 59 ml/min/1.73m2	50.59	Lupus Nephritis			160	LN314	Non-RAAS Blocking Antihypertensives Pre-Event	1.2	Female						Female				Tubulointerstitium			3.11993	1.00159	-0.83618	0.72034	-1.84908	-0.77327	1.71136	-1.19637
124	H5Tub.HGU133A.SLE318.SLE318	18 - 29 Years	28.08	Normal Weight					19.5	Normal Weight				More Than 100 mg/dL	130	15 - 29 ml/min/1.73m2	19.77	Lupus Nephritis	160 cm		113.33	LN318	Corticosteroids Pre-Event,Immunosuppressives Pre-Event,Non-RAAS Blocking Antihypertensives Pre-Event,Lipid-Lowering Agent Pre-Event	3	Female						Female				Tubulointerstitium	50		3.53756	-0.35771	-1.14422	-0.0465	-2.05342	-0.99924	1.66522	-1.30599
125	H5Tub.HGU133A.SLE319.SLE319	12 - 17 Years	17.51	Normal Weight					20.1	Normal Weight				More Than 100 mg/dL	163	30 - 59 ml/min/1.73m2	31.12	Lupus Nephritis	156 cm		120	LN319	Corticosteroids Pre-Event,Immunosuppressives Pre-Event,Non-RAAS Blocking Antihypertensives Pre-Event	2.2	Female						Female				Tubulointerstitium	49		3.47654	1.3111	-1.03366	0.14326	-1.63247	-0.78702	1.173	-1.16957
126	H5Tub.HGU133A.SLE323.SLE323	30 - 39 Years	31.06											20 - 100 mg/dL	29	More Than 90 ml/min/1.73m2	103.86	Lupus Nephritis	165 cm		93.33	LN323	Corticosteroids Pre-Event,Immunosuppressives Pre-Event	0.7	Female						Female				Tubulointerstitium			3.71256	0.35488	-1.15192	-0.1888	-1.50076	-0.49539	1.206	-1.05172
127	H5Tub.HGU133A.SLE329.SLE329	18 - 29 Years	18.01											20 - 100 mg/dL	68	More Than 90 ml/min/1.73m2	102.39	Lupus Nephritis			96.67	LN329	Corticosteroids Pre-Event,Immunosuppressives Pre-Event,Non-RAAS Blocking Antihypertensives Pre-Event	0.78	Female						Female				Tubulointerstitium	50		3.22047	0.5866	-1.19716	0.20333	-1.99347	-1.04906	1.42001	-1.16207
128	H5Tub.HGU133A.SLE336.SLE336	40 - 49 Years	45.71											20 - 100 mg/dL	75	Less Than 15 ml/min/1.73m2	14.06	Lupus Nephritis			113.33	LN336	Corticosteroids Pre-Event,Non-RAAS Blocking Antihypertensives Pre-Event	3.7	Female						Female				Tubulointerstitium	55		3.03022	0.38988	-1.11654	0.12872	-1.95397	-0.67661	1.33848	-1.08708
129	H5Tub.HGU133A.SLE338.SLE338	40 - 49 Years	42.54	Overweight					28.1	Overweight				20 - 100 mg/dL	20	60 - 89 ml/min/1.73m2	72.91	Lupus Nephritis	160 cm			LN338	Immunosuppressives Pre-Event	0.9	Female						Female				Tubulointerstitium	72		3.88571	0.99313	-1.17021	0.00807	-2.08657	-0.92349	1.49478	-1.33573
130	H5Tub.HGU133A.SLE340.SLE340	50 - 59 Years	58.16	Overweight					25.4	Overweight				20 - 100 mg/dL	34	30 - 59 ml/min/1.73m2	54.28	Lupus Nephritis	160 cm			LN340	Corticosteroids Pre-Event,Immunosuppressives Pre-Event,Non-RAAS Blocking Antihypertensives Pre-Event	1.1	Female						Female				Tubulointerstitium	65		2.87987	1.67032	-1.11985	0.54556	-1.8982	-0.80406	0.53362	-1.12664
131	H5Tub.HGU133A.SLE342.SLE342													Less Than 20 mg/dL	11			Lupus Nephritis				LN342		0.6	Female						Female				Tubulointerstitium			3.30032	2.22611	-0.91324	0.0129	-1.6795	-0.88478	0.85356	-0.99916
132	H5Tub.HGU133A.SLE343.SLE343	18 - 29 Years	19.21											20 - 100 mg/dL	31	30 - 59 ml/min/1.73m2	38.5	Lupus Nephritis	166 cm		70	LN343		1.8	Female						Female				Tubulointerstitium			3.54163	2.05432	-0.99413	-0.10333	-1.66852	-0.97702	1.00914	-1.21692
133	H5Tub.HGU133A.SLE346.SLE346	40 - 49 Years	45.16															Lupus Nephritis	160 cm		93.3333	LN346	Corticosteroids Pre-Event,Immunosuppressives Pre-Event,Non-RAAS Blocking Antihypertensives Pre-Event,Lipid-Lowering Agent Pre-Event		Female						Female				Tubulointerstitium			3.46655	1.48255	-1.23109	0.01861	-1.90533	-0.76399	0.93252	-1.21649
134	H5Tub.HGU133A.SLE348.SLE348	30 - 39 Years	37.18	Normal Weight					22.2	Normal Weight				Less Than 20 mg/dL	4.8	60 - 89 ml/min/1.73m2	72.45	Lupus Nephritis	180 cm		116	LN348		1.2	Male						Male				Tubulointerstitium	72		3.80805	0.12648	-1.2826	0.13888	-1.78976	-0.97326	1.51239	-1.12606
135	H5Tub.HGU133A.SLE349.SLE349	18 - 29 Years	22.87	Overweight					25.4	Overweight				20 - 100 mg/dL	27	More Than 90 ml/min/1.73m2	98.69	Lupus Nephritis	183 cm		92	LN349	Corticosteroids Pre-Event	1	Male						Male				Tubulointerstitium	85		3.22524	0.11733	-1.23649	-0.30141	-1.92038	-0.91068	1.87894	-1.06998
136	H5Tub.HGU133A.SLE352.SLE352	30 - 39 Years	33.35	Normal Weight					20.5	Normal Weight				20 - 100 mg/dL	92	15 - 29 ml/min/1.73m2	21.56	Lupus Nephritis	156 cm		118.333	LN352	Corticosteroids Pre-Event,Non-RAAS Blocking Antihypertensives Pre-Event	2.7	Female						Female				Tubulointerstitium	50		3.37122	1.97617	-0.73799	0.18782	-1.94848	-1.00754	1.2771	-1.20691
137	H5Tub.HGU133A.SLE357.SLE357	18 - 29 Years	19.85	Normal Weight					20.3	Normal Weight						60 - 89 ml/min/1.73m2	63.5	Lupus Nephritis	172 cm		83.3333	LN357	Corticosteroids Pre-Event	1.16	Female						Female				Tubulointerstitium	60		3.71635	0.46099	-0.85973	0.31872	-2.34751	-0.80471	1.39743	-1.17133
138	H5Tub.HGU133A.SLE358.SLE358	18 - 29 Years	22.41	Normal Weight					20.1	Normal Weight				20 - 100 mg/dL	53	60 - 89 ml/min/1.73m2	82.67	Lupus Nephritis	170 cm		93.3333	LN358	Corticosteroids Pre-Event,Immunosuppressives Pre-Event	1.17	Male						Male				Tubulointerstitium	58		3.53763	0.51566	-1.01148	0.13126	-1.73654	-1.20661	1.29438	-1.28164
139	H5Tub.HGU133A.SLE359.SLE359	18 - 29 Years	28.67	Normal Weight					23.6	Normal Weight				Less Than 20 mg/dL	5.32	More Than 90 ml/min/1.73m2	97.48	Lupus Nephritis	162 cm		83.3333	LN359		0.75	Female						Female				Tubulointerstitium	62		3.18644	2.55911	-0.77532	0.0802	-1.62036	-1.00368	1.09744	-1.04271
140	H5Tub.HGU133A.SLE360.SLE360	18 - 29 Years	28.21	Underweight					18	Underweight				Less Than 20 mg/dL	17.93	60 - 89 ml/min/1.73m2	67.82	Lupus Nephritis	173 cm		91.6667	LN360	Corticosteroids Pre-Event	1.03	Female						Female				Tubulointerstitium	54		4.02023	1.62517	-1.30823	0.02057	-1.86046	-0.88233	0.89517	-1.27147
141	H5Tub.HGU133A.SLE361.SLE361	30 - 39 Years	34.01	Overweight					29	Overweight				Less Than 20 mg/dL	15.41	More Than 90 ml/min/1.73m2	93.2	Lupus Nephritis	180 cm		108	LN361	Corticosteroids Pre-Event	0.98	Male						Male				Tubulointerstitium	94		3.62805	-0.61862	-1.01453	-0.18589	-1.96141	-0.81808	1.18645	-1.32628
142	H5Tub.HGU133A.SLE362.SLE362	18 - 29 Years	19.4	Normal Weight					19.5	Normal Weight				Less Than 20 mg/dL	17.37	More Than 90 ml/min/1.73m2	92.6	Lupus Nephritis	175 cm		96.67	LN362	Corticosteroids Pre-Event,Immunosuppressives Pre-Event,Non-RAAS Blocking Antihypertensives Pre-Event	0.84	Female						Female				Tubulointerstitium	60		4.02462	1.26639	-0.194	0.18625	-2.08074	-0.97828	0.7744	-1.20045
143	H5Tub.HGU133A.MGN303.MGN303	80 - 89 Years	85.75	Obese					31.2		Obese			Less Than 20 mg/dL	19	30 - 59 ml/min/1.73m2	40.91	Membranous Glomerulonephropathy	160 cm	Hypertension Under Treatment	76.67	MGN303	Corticosteroids Pre-Event,Non-RAAS Blocking Antihypertensives Pre-Event	1.7	Male							Male			Tubulointerstitium	80		3.24544	1.20656	-0.94185	0.32661	-2.03842	-0.21138	1.41683	-1.39456
144	H5Tub.HGU133A.MGN315.MGN315	40 - 49 Years	43.91	Normal Weight					23.5		Normal Weight			20 - 100 mg/dL	45	30 - 59 ml/min/1.73m2	47.51	Membranous Glomerulonephropathy	188 cm	Hypertension Under Treatment	90	MGN315	Non-RAAS Blocking Antihypertensives Pre-Event	1.68	Male							Male			Tubulointerstitium	83		3.67198	1.25585	-1.18036	-0.11234	-1.90176	-0.73035	1.53206	-1.33613
145	H5Tub.HGU133A.MGN316.MGN316	70 - 79 Years	77.69	Underweight					16.4		Underweight					60 - 89 ml/min/1.73m2	64.52	Membranous Glomerulonephropathy	160 cm	Hypertension Present	100	MGN316		0.9	Female							Female			Tubulointerstitium	42		4.12976	0.73397	-0.82534	0.15793	-1.95535	-0.67069	0.36146	-1.19429
146	H5Tub.HGU133A.MGN317.MGN317	60 - 69 Years	68.86											20 - 100 mg/dL	33	More Than 90 ml/min/1.73m2	96.49	Membranous Glomerulonephropathy	176 cm	Hypertension Under Treatment	113.33	MGN317		0.84	Male							Male			Tubulointerstitium			3.52828	1.12088	-0.64826	0.07045	-1.90928	-0.47761	0.77794	-1.06829
147	H5Tub.HGU133A.MGN321.MGN321	70 - 79 Years	75.56											20 - 100 mg/dL	31	30 - 59 ml/min/1.73m2	46.55	Membranous Glomerulonephropathy		Hypertension Present	120	MGN321	Corticosteroids Pre-Event,Non-RAAS Blocking Antihypertensives Pre-Event	1.2	Female							Female			Tubulointerstitium			3.55085	2.7904	-0.8484	-0.14205	-1.81454	-0.7977	1.02945	-1.10462
148	H5Tub.HGU133A.MGN322.MGN322	70 - 79 Years	78.06											20 - 100 mg/dL	48	60 - 89 ml/min/1.73m2	73.84	Membranous Glomerulonephropathy	160 cm	Hypertension Present	120	MGN322	Non-RAAS Blocking Antihypertensives Pre-Event,Lipid-Lowering Agent Pre-Event	0.8	Female							Female			Tubulointerstitium			3.85948	1.16725	-0.72047	0.35528	-1.67257	-0.89997	1.07574	-1.05847
149	H5Tub.HGU133A.MGN324.MGN324	18 - 29 Years	25.36											20 - 100 mg/dL	37	More Than 90 ml/min/1.73m2	108.22	Membranous Glomerulonephropathy		No Hypertension Present	93.33	MGN324		0.7	Female							Female			Tubulointerstitium			4.21102	0.14138	-1.03049	0.10925	-1.89745	-0.85027	0.58564	-1.12423
150	H5Tub.HGU133A.MGN325.MGN325	40 - 49 Years	44.25											20 - 100 mg/dL	31	More Than 90 ml/min/1.73m2	111.66	Membranous Glomerulonephropathy	169 cm	Hypertension Under Treatment	93.33	MGN325	Corticosteroids Pre-Event,Immunosuppressives Pre-Event,Lipid-Lowering Agent Pre-Event	0.8	Male							Male			Tubulointerstitium			3.47275	-0.03957	-1.31641	-0.06602	-1.8346	-0.87092	1.2825	-1.12619
151	H5Tub.HGU133A.MGN330.MGN330	40 - 49 Years	44.65	Overweight					26.8		Overweight			More Than 100 mg/dL	114	60 - 89 ml/min/1.73m2	87.16	Membranous Glomerulonephropathy	172 cm	Hypertension Under Treatment	93.3	MGN330	Corticosteroids Pre-Event,Non-RAAS Blocking Antihypertensives Pre-Event	0.99	Male							Male			Tubulointerstitium	79.2		2.77524	0.7725	-1.10167	-0.36809	-1.8542	-0.5622	0.65076	-1.0838
152	H5Tub.HGU133A.MGN331.MGN331	30 - 39 Years	39.02	Overweight					26.4		Overweight			20 - 100 mg/dL	29	60 - 89 ml/min/1.73m2	85	Membranous Glomerulonephropathy	160 cm	No Hypertension Present	86.67	MGN331	Non-RAAS Blocking Antihypertensives Pre-Event	0.8	Female							Female			Tubulointerstitium	67.6		4.25768	0.25038	-0.88402	-0.0013	-1.8534	-1.05816	0.84731	-1.16944
153	H5Tub.HGU133A.MGN333.MGN333	40 - 49 Years	49.99	Overweight					29.1		Overweight			Less Than 20 mg/dL	15	More Than 90 ml/min/1.73m2	95.09	Membranous Glomerulonephropathy	168 cm	Hypertension Present	106	MGN333		0.9	Male							Male			Tubulointerstitium	82		3.53417	1.22777	-0.95131	0.0912	-1.92788	-0.76331	0.95107	-1.25635
154	H5Tub.HGU133A.MGN334.MGN334	60 - 69 Years	67.23	Overweight					27.6		Overweight					More Than 90 ml/min/1.73m2	102.58	Membranous Glomerulonephropathy	170 cm	Hypertension Present	111.67	MGN334	Non-RAAS Blocking Antihypertensives Pre-Event,Lipid-Lowering Agent Pre-Event	0.8	Male							Male			Tubulointerstitium	79.7		3.34609	0.87889	-1.30249	0.16977	-2.03691	-0.77177	1.25236	-1.35621
155	H5Tub.HGU133A.MGN335.MGN335	40 - 49 Years	48.97	Normal Weight					23.9		Normal Weight			Less Than 20 mg/dL	15	More Than 90 ml/min/1.73m2	113.13	Membranous Glomerulonephropathy	171 cm	No Hypertension Present	90	MGN335	Non-RAAS Blocking Antihypertensives Pre-Event	0.6	Female							Female			Tubulointerstitium	70		4.17021	-0.35928	-1.09449	-0.17259	-1.8814	-0.63648	0.66468	-1.0775
156	H5Tub.HGU133A.MGN337.MGN337	12 - 17 Years	17.95											Less Than 20 mg/dL	19	More Than 90 ml/min/1.73m2	193.29	Membranous Glomerulonephropathy		No Hypertension Present		MGN337		0.45	Female							Female			Tubulointerstitium			3.99652	0.19536	-1.36688	-0.23473	-1.90991	-0.90655	1.16604	-1.38251
157	H5Tub.HGU133A.MGN351.MGN351	50 - 59 Years	58.64	Overweight					28.3		Overweight			20 - 100 mg/dL	47	30 - 59 ml/min/1.73m2	41.02	Membranous Glomerulonephropathy	188 cm	Hypertension Under Treatment	116.67	MGN351		1.4	Female							Female			Tubulointerstitium	100		3.62235	0.3706	-0.77587	-0.07411	-1.98034	-0.75736	0.94542	-1.15873
158	H5Tub.HGU133A.MGN354.MGN354	30 - 39 Years	36.5	Overweight					28.7		Overweight			20 - 100 mg/dL	22	60 - 89 ml/min/1.73m2	89.75	Membranous Glomerulonephropathy	183 cm			MGN354	Lipid-Lowering Agent Pre-Event	1	Male							Male			Tubulointerstitium	96		3.68766	0.37568	-1.34413	-0.12512	-1.81175	-0.87308	1.64372	-1.24135
159	H5Tub.HGU133A.MGN355.MGN355	30 - 39 Years	36.65	Obese					33.1		Obese					More Than 90 ml/min/1.73m2	161.7	Membranous Glomerulonephropathy	178 cm		83.33	MGN355		0.6	Male							Male			Tubulointerstitium	105		3.97816	-0.14599	-1.37439	-0.31954	-1.98104	-0.57621	0.7139	-1.11089
160	H5Tub.HGU133A.MGN356.MGN356	60 - 69 Years	61.42	Normal Weight					20.1		Normal Weight			More Than 100 mg/dL	130	30 - 59 ml/min/1.73m2	40.98	Membranous Glomerulonephropathy	170 cm		106.67	MGN356		1.8	Male							Male			Tubulointerstitium	58		3.00369	-0.10225	-1.03667	-0.13862	-2.03063	-1.02192	1.23628	-1.10302
161	H1Tub.HGU133A.MCDNULL.MCD1	30 - 39 Years	32.46	Overweight					29.4			Overweight		20 - 100 mg/dL	58	60 - 89 ml/min/1.73m2	67.91	Minimal Change Disease	175 cm	Hypertension Under Treatment	110	MCD1	Non-RAAS Blocking Antihypertensives Pre-Event,Lipid-Lowering Agent Pre-Event	1.3	Male								Male		Tubulointerstitium	90		3.83544	0.6431	-1.10107	-0.2201	-1.58623	-0.83649	0.65853	-1.1248
162	H1Tub.HGU133A.MCDNULL.MCD2	30 - 39 Years	31.87	Normal Weight					23.4			Normal Weight		20 - 100 mg/dL	31	More Than 90 ml/min/1.73m2	103.32	Minimal Change Disease	168 cm	No Hypertension Present	98.3	MCD2		0.7	Female								Female		Tubulointerstitium	66		3.81583	0.02268	-1.19695	-0.12754	-1.83608	-0.57666	1.2945	-1.12068
163	H1Tub.HGU133A.MCDNULL.MCD3	12 - 17 Years	16.18	Normal Weight					24			Normal Weight		20 - 100 mg/dL	53	60 - 89 ml/min/1.73m2	85.78	Minimal Change Disease	172 cm	Hypertension Under Treatment	111.7	MCD3	Non-RAAS Blocking Antihypertensives Pre-Event	1.2	Male								Male		Tubulointerstitium	71		3.51966	0.57061	-0.41576	0.40149	-1.92266	-0.83588	1.44536	-1.27422
164	H1Tub.HGU133A.MCDNULL.MCD4	18 - 29 Years	20.56	Normal Weight					21.6			Normal Weight				More Than 90 ml/min/1.73m2	116.87	Minimal Change Disease	175 cm	Hypertension Under Treatment	110	MCD4		0.88	Male								Male		Tubulointerstitium	66		3.3732	0.0744	-1.14258	0.09817	-2.12047	-0.54219	1.13985	-1.34633
165	H3Tub.HGU133A.MCDNULL.MCD11	30 - 39 Years	31.35	Overweight					28.2			Overweight		20 - 100 mg/dL	25.21	30 - 59 ml/min/1.73m2	57.1	Minimal Change Disease	170 cm	Hypertension Present	96.7	MCD11	Corticosteroids Pre-Event,Non-RAAS Blocking Antihypertensives Pre-Event,Lipid-Lowering Agent Pre-Event	1.52	Male								Male		Tubulointerstitium	81.5		3.9441	0.69063	-0.68895	0.1444	-1.53776	-1.02238	0.87999	-1.19591
166	H3Tub.HGU133A.MCDNULL.MCD6																	Minimal Change Disease				MCD6			Female								Female		Tubulointerstitium			3.43135	0.60602	-1.11928	-0.21362	-1.83674	-1.1012	0.93897	-1.58113
167	H3Tub.HGU133A.MCDNULL.MCD7																	Minimal Change Disease				MCD7			Male								Male		Tubulointerstitium			2.94108	2.30549	-1.11071	0.27004	-1.63528	-0.51743	0.63353	-0.83528
168	H3Tub.HGU133A.MCDNULL.MCD8	18 - 29 Years	24.99											20 - 100 mg/dL	36	More Than 90 ml/min/1.73m2	174.77	Minimal Change Disease	168 cm	No Hypertension Present	73.3	MCD8	Corticosteroids Pre-Event	0.6	Male								Male		Tubulointerstitium			2.96396	0.52888	-0.89103	-0.1485	-1.56772	-0.66156	0.93786	-0.78067
169	H3Tub.HGU133A.MCDNULL.MCD9	70 - 79 Years	77.87													30 - 59 ml/min/1.73m2	56.85	Minimal Change Disease				MCD9		1.3	Male								Male		Tubulointerstitium			3.38531	1.8866	-0.96606	0.21779	-1.88903	-0.65266	0.40216	-1.17581
170	H7Tub.HGU133Plus2.MCD1111.MCD1111	30 - 39 Years	39.51	Normal Weight					24			Normal Weight		Less Than 20 mg/dL	19.6	60 - 89 ml/min/1.73m2	79.96	Minimal Change Disease	172 cm		84	MCD1111	Non-RAAS Blocking Antihypertensives Pre-Event	1.09	Male								Male		Tubulointerstitium	71		2.97612	3.74118	-0.335	0.79078	-1.71711	-0.45138	1.34122	-1.3024
171	H7Tub.HGU133Plus2.MCD1112.MCD1112	50 - 59 Years	51.79	Overweight					26.4			Overweight		20 - 100 mg/dL	22.41	More Than 90 ml/min/1.73m2	103.82	Minimal Change Disease	164 cm		85	MCD1112		0.64	Female								Female		Tubulointerstitium	71		3.12173	0.51671	-0.9531	0.05051	-1.90867	-1.10612	1.23116	-0.88599
172	H7Tub.HGU133Plus2.MCD1116.MCD1116	40 - 49 Years	45.03	Obese					34			Obese		20 - 100 mg/dL	21	More Than 90 ml/min/1.73m2	129.94	Minimal Change Disease	158 cm	Hypertension Present		MCD1116	Non-RAAS Blocking Antihypertensives Pre-Event,Lipid-Lowering Agent Pre-Event	0.54	Female								Female		Tubulointerstitium	85		4.15463	1.24908	-0.95145	0.11678	-1.97807	-0.96214	1.04473	-1.46282
173	H7Tub.HGU133Plus2.MCD1137.MCD1137	30 - 39 Years	36.68	Normal Weight					19.6			Normal Weight		Less Than 20 mg/dL	19	More Than 90 ml/min/1.73m2	116	Minimal Change Disease	189 cm	Hypertension Under Treatment	92	MCD1137	Corticosteroids Pre-Event	0.8	Male								Male		Tubulointerstitium	70		3.54473	0.17619	-1.61508	-0.36991	-2.15531	-0.97794	0.85956	-0.95775
174	H7Tub.HGU133Plus2.MCD1163.MCD1163	18 - 29 Years	21.13											Less Than 20 mg/dL	10.92	More Than 90 ml/min/1.73m2	116.13	Minimal Change Disease				MCD1163		0.68	Female								Female		Tubulointerstitium			3.89294	-0.2178	-1.6528	-0.22742	-2.03208	-1.03545	1.46209	-1.32589
175	H1Tub.HGU133A.TMDNULL.TMD1	30 - 39 Years	38.48											20 - 100 mg/dL	39	60 - 89 ml/min/1.73m2	60.72	Thin Basement Membrane Disease		No Hypertension Present	93.3	TMD1		1.39	Male										Tubulointerstitium			3.90266	-0.47072	-1.34212	-0.31345	-1.77703	-0.59857	1.72361	-1.21976
176	H1Tub.HGU133A.TMDNULL.TMD2	30 - 39 Years	34.48											Less Than 20 mg/dL	17.09	More Than 90 ml/min/1.73m2	91.09	Thin Basement Membrane Disease		No Hypertension Present	103.3	TMD2		0.77	Female										Tubulointerstitium	76		4.26147	0.23008	-0.80528	0.05498	-1.8315	-0.8061	1.18854	-0.6045
177	H1Tub.HGU133A.TMDNULL.TMD3	40 - 49 Years	42.96											Less Than 20 mg/dL	15.41	More Than 90 ml/min/1.73m2	110.74	Thin Basement Membrane Disease		No Hypertension Present	103.3	TMD3		0.81	Male										Tubulointerstitium			4.4566	-0.24837	-1.2129	-0.24744	-2.02765	-0.79238	2.1444	-0.98369
178	H1Tub.HGU133A.TMDNULL.TMD4	40 - 49 Years	41.87											20 - 100 mg/dL	20.17	60 - 89 ml/min/1.73m2	76.59	Thin Basement Membrane Disease		Hypertension Present	75	TMD4		1.12	Male										Tubulointerstitium			0.05802	1.04173	-0.75535	0.21893	-2.02318	-1.20912	2.30442	-1.08653
179	H1Tub.HGU133A.TMDNULL.TMD5	40 - 49 Years	43.72	Normal Weight					22.1					20 - 100 mg/dL	30	More Than 90 ml/min/1.73m2	142.87	Thin Basement Membrane Disease	160 cm	Hypertension Under Treatment	83.3333	TMD5		0.5	Female										Tubulointerstitium	56.7		4.28768	0.0514	-0.84137	-0.35212	-1.74779	-0.61878	0.96411	-0.93567
180	H1Tub.HGU133A.TMDNULL.TMD6	70 - 79 Years	74.71											20 - 100 mg/dL	35	60 - 89 ml/min/1.73m2	78.51	Thin Basement Membrane Disease	158 cm		110	TMD6	Lipid-Lowering Agent Pre-Event	0.99	Male										Tubulointerstitium			3.77388	0.45145	-1.02136	-0.18774	-2.07104	-0.87554	1.18212	-0.95943
181	H7Tub.HGU133Plus2.RPGN1102.RPGN1102	60 - 69 Years	63.03											20 - 100 mg/dL	53	15 - 29 ml/min/1.73m2	26.67	Vasculitis			107	RPGN1102	Corticosteroids Pre-Event,Immunosuppressives Pre-Event,Non-RAAS Blocking Antihypertensives Pre-Event	2.6	Male									Male	Tubulointerstitium			2.43218	0.96409	0.92936	1.80822	-1.9474	-0.41865	1.0066	-1.10313
182	H7Tub.HGU133Plus2.RPGN1103.RPGN1103	30 - 39 Years	35.52	Normal Weight					21.8				Normal Weight	Less Than 20 mg/dL	14	60 - 89 ml/min/1.73m2	73.13	Vasculitis	174 cm			RPGN1103	Corticosteroids Pre-Event,Immunosuppressives Pre-Event	1.2	Male									Male	Tubulointerstitium	66		3.34214	1.97302	-0.05618	0.68193	-2.05069	-0.91058	1.05163	-1.42559
183	H7Tub.HGU133Plus2.RPGN1106.RPGN1106	60 - 69 Years	69.88											20 - 100 mg/dL	24	15 - 29 ml/min/1.73m2	26.23	Vasculitis	160 cm	Hypertension Present	100	RPGN1106	Non-RAAS Blocking Antihypertensives Pre-Event	2	Female									Female	Tubulointerstitium			3.29973	2.29953	-0.33944	-0.02384	-1.96833	-0.56069	0.51526	-1.30924
184	H7Tub.HGU133Plus2.RPGN1107.RPGN1107	50 - 59 Years	53.44	Obese					30.9				Obese	Less Than 20 mg/dL	13	60 - 89 ml/min/1.73m2	69.61	Vasculitis	162 cm	Hypertension Present	107	RPGN1107	Corticosteroids Pre-Event,Immunosuppressives Pre-Event,Non-RAAS Blocking Antihypertensives Pre-Event	0.9	Female									Female	Tubulointerstitium	81		3.67659	1.10911	-1.46579	-0.23848	-1.83808	-0.8258	1.20171	-1.23105
185	H7Tub.HGU133Plus2.RPGN1109.RPGN1109	60 - 69 Years	67.01	Normal Weight					24.4				Normal Weight	20 - 100 mg/dL	56.02	15 - 29 ml/min/1.73m2	18.63	Vasculitis	150 cm	No Hypertension Present	84.6667	RPGN1109	Corticosteroids Pre-Event,Immunosuppressives Pre-Event	2.71	Female									Female	Tubulointerstitium	55		3.06904	1.61287	-0.3445	0.19144	-2.19124	-0.97892	1.09117	-1.27148
186	H7Tub.HGU133Plus2.RPGN1113.RPGN1113	40 - 49 Years	42.52	Normal Weight					19.4				Normal Weight	20 - 100 mg/dL	34	30 - 59 ml/min/1.73m2	59.02	Vasculitis	170 cm	No Hypertension Present	93.3333	RPGN1113	Corticosteroids Pre-Event,Immunosuppressives Pre-Event	1.4	Male									Male	Tubulointerstitium	56		2.81243	2.32562	-1.22977	0.79096	-1.57607	-0.78354	0.86287	-1.22312
187	H7Tub.HGU133Plus2.RPGN1118.RPGN1118	60 - 69 Years	66.06											20 - 100 mg/dL	26	More Than 90 ml/min/1.73m2	106.46	Vasculitis	165 cm	No Hypertension Present	44	RPGN1118	Corticosteroids Pre-Event,Immunosuppressives Pre-Event	0.6	Female									Female	Tubulointerstitium			3.70377	0.65665	-0.75312	-0.01247	-2.16125	-0.80414	1.25479	-1.46202
188	H7Tub.HGU133Plus2.RPGN1119.RPGN1119	30 - 39 Years	34.37											20 - 100 mg/dL	74	Less Than 15 ml/min/1.73m2	8.24	Vasculitis			117	RPGN1119	Corticosteroids Pre-Event,Immunosuppressives Pre-Event	8	Male									Male	Tubulointerstitium			2.43231	2.26346	0.63887	1.89601	-1.58437	-0.47364	0.40995	-1.48105
189	H7Tub.HGU133Plus2.RPGN1120.RPGN1120	70 - 79 Years	79.06	Overweight					26				Overweight	20 - 100 mg/dL	56	Less Than 15 ml/min/1.73m2	11.5	Vasculitis	164 cm	Hypertension Present	93	RPGN1120	Corticosteroids Pre-Event,Non-RAAS Blocking Antihypertensives Pre-Event	4	Female									Female	Tubulointerstitium	70		2.42052	1.59768	0.29158	0.91262	-1.66465	-0.67979	1.32744	-1.51185
190	H7Tub.HGU133Plus2.RPGN1121.RPGN1121	40 - 49 Years	48.98													More Than 90 ml/min/1.73m2	95.48	Vasculitis		No Hypertension Present		RPGN1121	Corticosteroids Pre-Event	0.9	Male									Male	Tubulointerstitium			3.28077	1.0415	-0.78075	0.13087	-2.01277	-0.81522	1.25867	-1.1629
191	H7Tub.HGU133Plus2.RPGN1122.RPGN1122	60 - 69 Years	64.71													15 - 29 ml/min/1.73m2	21.65	Vasculitis		Hypertension Present		RPGN1122	Corticosteroids Pre-Event,Immunosuppressives Pre-Event	3.1	Male									Male	Tubulointerstitium			3.18722	2.64697	-0.21422	0.26414	-1.63238	-0.44392	1.06464	-1.22303
192	H7Tub.HGU133Plus2.RPGN1123.RPGN1123	70 - 79 Years	76.71											20 - 100 mg/dL	20	60 - 89 ml/min/1.73m2	69.15	Vasculitis		No Hypertension Present		RPGN1123		1.1	Male									Male	Tubulointerstitium			2.02387	2.73712	-0.30248	0.48085	-1.64005	-0.30179	0.69768	-0.81092
193	H7Tub.HGU133Plus2.RPGN1126.RPGN1126	50 - 59 Years	50.79											More Than 100 mg/dL	117	Less Than 15 ml/min/1.73m2	8.88555	Vasculitis		Hypertension Under Treatment	93	RPGN1126	Corticosteroids Pre-Event,Non-RAAS Blocking Antihypertensives Pre-Event	7	Male									Male	Tubulointerstitium	87.5		2.67928	1.69032	-0.03282	1.04591	-1.86032	-0.98081	0.72484	-1.35469
194	H7Tub.HGU133Plus2.RPGN1127.RPGN1127	50 - 59 Years	53.83											Less Than 20 mg/dL	13	More Than 90 ml/min/1.73m2	93.67	Vasculitis	186 cm	No Hypertension Present		RPGN1127	Corticosteroids Pre-Event,Immunosuppressives Pre-Event	0.9	Male									Male	Tubulointerstitium			3.5268	0.31196	-1.51986	-0.39361	-1.92612	-0.99174	0.95458	-1.20762
195	H7Tub.HGU133Plus2.RPGN1128.RPGN1128	60 - 69 Years	61.39	Normal Weight					22.1				Normal Weight	20 - 100 mg/dL	63	15 - 29 ml/min/1.73m2	28.57	Vasculitis	170 cm	Hypertension Under Treatment	113	RPGN1128	Non-RAAS Blocking Antihypertensives Pre-Event	1.9	Female									Female	Tubulointerstitium	64		3.68995	1.70984	-0.96252	0.44746	-1.58929	-0.63204	0.99763	-0.77477
196	H7Tub.HGU133Plus2.RPGN1129.RPGN1129	60 - 69 Years	60.54	Overweight					28.7				Overweight	20 - 100 mg/dL	93	30 - 59 ml/min/1.73m2	36.4	Vasculitis	172 cm	Hypertension Present	97	RPGN1129	Corticosteroids Pre-Event,Non-RAAS Blocking Antihypertensives Pre-Event	2	Male									Male	Tubulointerstitium	85		2.95093	2.09521	-0.18873	0.25996	-1.67974	-0.8581	0.67881	-1.44382
197	H7Tub.HGU133Plus2.RPGN1130.RPGN1130	50 - 59 Years	51.67	Normal Weight					19.1				Normal Weight	20 - 100 mg/dL	58	30 - 59 ml/min/1.73m2	45.85	Vasculitis	165 cm	No Hypertension Present	97	RPGN1130		1.3	Female									Female	Tubulointerstitium	52		3.57799	1.26899	-0.3374	0.78364	-1.53103	-0.56556	0.65299	-0.52968
198	H7Tub.HGU133Plus2.RPGN1131.RPGN1131	60 - 69 Years	68.51	Normal Weight					22.8				Normal Weight			60 - 89 ml/min/1.73m2	62.18	Vasculitis	159 cm	No Hypertension Present	87	RPGN1131	Non-RAAS Blocking Antihypertensives Pre-Event	0.95	Female									Female	Tubulointerstitium	57.6		3.19751	2.77908	0.12082	1.46616	-1.25689	-0.48672	0.97886	-0.9874
199	H7Tub.HGU133Plus2.RPGN1134.RPGN1134	50 - 59 Years	57.84	Normal Weight					23.5				Normal Weight	More Than 100 mg/dL	116	15 - 29 ml/min/1.73m2	20.61	Vasculitis	180 cm		100	RPGN1134		3.3	Male									Male	Tubulointerstitium	76		2.73797	1.02701	-1.06191	-0.32007	-1.90237	-0.78383	0.71107	-1.19444
200	H7Tub.HGU133Plus2.RPGN1135.RPGN1135	30 - 39 Years	36.55	Overweight					26.6				Overweight	20 - 100 mg/dL	52	60 - 89 ml/min/1.73m2	80.3846	Vasculitis	184 cm	Hypertension Under Treatment	110	RPGN1135	Corticosteroids Pre-Event,Immunosuppressives Pre-Event,Non-RAAS Blocking Antihypertensives Pre-Event	1.1	Male									Male	Tubulointerstitium	90		3.54288	0.50714	-0.96855	0.1403	-2.06749	-0.83364	1.06592	-1.128
201	H7Tub.HGU133Plus2.RPGN1138.RPGN1138	80 - 89 Years	85.3											20 - 100 mg/dL	75	15 - 29 ml/min/1.73m2	15.78	Vasculitis		No Hypertension Present		RPGN1138		3	Female									Female	Tubulointerstitium			3.04637	1.76303	-1.02337	0.59214	-1.92157	-0.53216	0.70765	-1.13561

## Sheet: Ju CKD Glom
Sample Number	Sample Name	Age	Age (Years)	Body Mass Index	Body Mass Index (Arterial Hypertension)	Body Mass Index (Diabetic Nephropathy)	Body Mass Index (Focal Segmental Glomerulosclerosis)	Body Mass Index (IgA Nephropathy)	Body Mass Index (kg/m2)	Body Mass Index (Lupus Nephritis)	Body Mass Index (Membranous Glomerulonephropathy)	Body Mass Index (Minimal Change Disease)	Body Mass Index (Vasculitis)	BUN	BUN (mg/dL)	GFR (MDRD)	GFR (MDRD) (ml/min/1.73m2)	Group	Height	Hypertension Status	Mean Blood Pressure	Patient ID	Pre-Event Treatment	Serum Creatinine Level (mg/dL)	Sex	Tissue Type	Weight (kg)	Gene / Reporter	ACE2 / 59272	CCL2 / 6347	COL1A1 / 1277	FN1 / 2335	IL6 / 3569	TGFB1 / 7040	TMPRSS2 / 7113	TNF / 7124
1	H5Glom.HGU133A.Stanford478.Stanford478	50 - 59 Years	55.63	Normal Weight					23.7							60 - 89 ml/min/1.73m2	75	Healthy Living Donor	175 cm		104	Stanford478		1.09	Male	Glomeruli	72.6		1.79001	-1.36545	-1.76838	-0.26377	-2.52217	-1.02171	0.1666	-1.17179
2	H5Glom.HGU133A.Stanford479.Stanford479	40 - 49 Years	48.29	Normal Weight					23.6							More Than 90 ml/min/1.73m2	96	Healthy Living Donor	156 cm			Stanford479		0.9	Male	Glomeruli	57.4		0.06144	-0.63721	-1.67108	0.00699	-2.3562	-1.11238	-0.84079	-1.10285
3	H5Glom.HGU133A.Stanford482.Stanford482	40 - 49 Years	44.45													More Than 90 ml/min/1.73m2	97	Healthy Living Donor			82.67	Stanford482		0.9	Male	Glomeruli	84.5		0.4393	-0.93665	-1.79311	0.11609	-2.24338	-0.93964	-0.70206	-0.98754
4	H7Glom.HGU133Plus2.Stanford974.Stanford974	40 - 49 Years	48													More Than 90 ml/min/1.73m2	128	Healthy Living Donor				Stanford974		0.7	Male	Glomeruli			0.90497	0.08966	-2.41552	-0.20111	-2.45005	-1.3202	-0.73049	-1.21502
5	H7Glom.HGU133Plus2.Stanford975.Stanford975	50 - 59 Years	55													More Than 90 ml/min/1.73m2	110	Healthy Living Donor				Stanford975		0.6	Female	Glomeruli			1.17501	1.58674	-1.95992	0.05228	-2.25881	-1.16357	-0.89792	-1.31944
6	H7Glom.HGU133Plus2.Stanford976.Stanford976	18 - 29 Years	25													More Than 90 ml/min/1.73m2	118	Healthy Living Donor				Stanford976		0.65	Female	Glomeruli			1.06146	-0.6605	-2.15394	-0.17994	-2.54788	-1.49581	-0.17722	-0.97259
7	H7Glom.HGU133Plus2.Stanford978.Stanford978	40 - 49 Years	42													More Than 90 ml/min/1.73m2	117	Healthy Living Donor				Stanford978		0.6	Female	Glomeruli			0.95969	-0.87657	-2.29652	0.05669	-2.40411	-1.32365	-0.91207	-1.13557
8	H7Glom.HGU133Plus2.Stanford979.Stanford979	18 - 29 Years	27													More Than 90 ml/min/1.73m2	174	Healthy Living Donor				Stanford979		0.7	Male	Glomeruli			1.04965	-0.48615	-2.42093	0.04294	-2.57448	-1.48955	-0.21846	-1.11153
9	H7Glom.HGU133Plus2.Stanford980.Stanford980	40 - 49 Years	43													More Than 90 ml/min/1.73m2	116	Healthy Living Donor				Stanford980		0.6	Female	Glomeruli			1.2021	-0.85956	-2.46484	-0.08744	-2.51995	-1.61046	0.64978	-1.19115
10	H7Glom.HGU133Plus2.Stanford981.Stanford981	50 - 59 Years	58													60 - 89 ml/min/1.73m2	82	Healthy Living Donor				Stanford981		1	Male	Glomeruli			0.43992	-1.30786	-2.36069	-0.13996	-2.28074	-1.32757	-0.54921	-0.93424
11	H7Glom.HGU133Plus2.Stanford982.Stanford982	50 - 59 Years	55													More Than 90 ml/min/1.73m2	92	Healthy Living Donor				Stanford982		0.7	Female	Glomeruli			1.35319	-0.15322	-2.28798	0.052	-2.49762	-1.11603	-0.15978	-1.36955
12	H7Glom.HGU133Plus2.Stanford983.Stanford983	40 - 49 Years	42													More Than 90 ml/min/1.73m2	186	Healthy Living Donor				Stanford983		0.4	Female	Glomeruli			0.00544	-0.41812	-2.47347	-0.13423	-2.14577	-1.34648	-0.53532	-0.91177
13	H7Glom.HGU133Plus2.Stanford984.Stanford984	50 - 59 Years	56													More Than 90 ml/min/1.73m2	110	Healthy Living Donor				Stanford984		0.6	Female	Glomeruli			1.22039	-0.51672	-2.18899	-0.09794	-2.44966	-1.20226	0.28773	-1.2483
14	H7Glom.HGU133Plus2.Stanford985.Stanford985	40 - 49 Years	48													More Than 90 ml/min/1.73m2	103	Healthy Living Donor				Stanford985		1	Male	Glomeruli			1.07925	-1.21039	-2.3614	0.48883	-2.47876	-1.4333	-0.28846	-0.96989
15	H7Glom.HGU133Plus2.Stanford987.Stanford987	30 - 39 Years	34													More Than 90 ml/min/1.73m2	103	Healthy Living Donor				Stanford987		0.9	Male	Glomeruli			0.46582	-0.04894	-2.35577	-0.23097	-2.20462	-1.26483	-0.83233	-0.84846
16	H7Glom.HGU133Plus2.Stanford988.Stanford988	50 - 59 Years	53													More Than 90 ml/min/1.73m2	94	Healthy Living Donor				Stanford988		0.9	Male	Glomeruli			0.35394	-1.11141	-2.45713	0.19496	-2.41707	-1.21343	-0.96797	-0.92991
17	H7Glom.HGU133Plus2.Stanford989.Stanford989	60 - 69 Years	62													More Than 90 ml/min/1.73m2	108	Healthy Living Donor				Stanford989		0.6	Female	Glomeruli			0.94356	0.45237	-1.55226	0.51803	-2.30859	-1.03446	-0.32001	-0.92207
18	H7Glom.HGU133Plus2.Stanford990.Stanford990	50 - 59 Years	55													More Than 90 ml/min/1.73m2	110	Healthy Living Donor				Stanford990		0.6	Female	Glomeruli			0.36861	-1.32249	-2.49935	-0.03198	-2.37189	-1.20957	-1.02665	-0.95625
19	H7Glom.HGU133Plus2.Stanford992.Stanford992	18 - 29 Years	22.09													60 - 89 ml/min/1.73m2	62	Healthy Living Donor				Stanford992		1.5	Male	Glomeruli			1.33	-0.86206	-2.27326	0.00016	-2.25356	-1.6315	-0.5443	-1.00288
20	H7Glom.HGU133Plus2.Stanford993.Stanford993	60 - 69 Years	60.15													30 - 59 ml/min/1.73m2	60	Healthy Living Donor				Stanford993		1.3	Male	Glomeruli			0.90372	-1.00282	-2.27706	0.35348	-2.62883	-1.0751	0.05779	-1.00629
21	H7Glom.HGU133Plus2.Stanford994.Stanford994	50 - 59 Years	57.34													60 - 89 ml/min/1.73m2	73	Healthy Living Donor				Stanford994		1.1	Male	Glomeruli			0.87248	-0.51362	-2.32626	0.22758	-2.52384	-1.49288	0.22757	-0.84015
22	H2Glom-HGU133A-HTNULL-HT20	40 - 49 Years	48.275	Overweight	Overweight				27.3					20 - 100 mg/dL	65	15 - 29 ml/min/1.73m2	22	Arterial Hypertension	178 cm		130	HT20		3.2	Male	Glomeruli	86.4		0.65682	0.351	-1.82359	1.4	-2.42968	-1.19029	-1.06769	-0.8066
23	H2Glom.HGU133A.HTNULL.HT1	40 - 49 Years	47.42	Obese	Obese				32.1					20 - 100 mg/dL	39.21	15 - 29 ml/min/1.73m2	29	Arterial Hypertension	180 cm		108.333	HT1	Non-RAAS Blocking Antihypertensives Pre-Event	2.58	Male	Glomeruli	104		-1.31226	0.83897	-1.58578	0.80695	-2.59571	-1.43338	-1.25941	-0.48662
24	H2Glom.HGU133A.HTNULL.HT11	70 - 79 Years	76.56											More Than 100 mg/dL	124	Less Than 15 ml/min/1.73m2	8	Arterial Hypertension	168 cm			HT11	Corticosteroids Pre-Event,Non-RAAS Blocking Antihypertensives Pre-Event	7.46	Male	Glomeruli			0.67944	0.74932	-1.47248	0.90556	-2.56859	-0.77147	-1.05284	-0.39459
25	H2Glom.HGU133A.HTNULL.HT12	50 - 59 Years	55.34											20 - 100 mg/dL	26	60 - 89 ml/min/1.73m2	87	Arterial Hypertension			110	HT12		0.74	Female	Glomeruli	63.4		1.14372	1.14384	-2.14118	0.51949	-2.57699	-1.25827	-0.7532	-0.85363
26	H2Glom.HGU133A.HTNULL.HT13	70 - 79 Years	76.43											20 - 100 mg/dL	72	15 - 29 ml/min/1.73m2	23	Arterial Hypertension			90	HT13	Corticosteroids Pre-Event,Immunosuppressives Pre-Event,Non-RAAS Blocking Antihypertensives Pre-Event	2.2	Female	Glomeruli	60.5		2.65795	0.42563	-1.95711	0.46107	-2.23789	-1.45226	0.4361	-1.04956
27	H2Glom.HGU133A.HTNULL.HT14	40 - 49 Years	46.13	Normal Weight	Normal Weight				22.7					More Than 100 mg/dL	150	15 - 29 ml/min/1.73m2	20	Arterial Hypertension	178 cm		128.3	HT14	Corticosteroids Pre-Event,Non-RAAS Blocking Antihypertensives Pre-Event,Lipid-Lowering Agent Pre-Event	3.6	Male	Glomeruli	72		-1.24865	0.48832	-0.47554	1.13725	-2.20083	-0.95694	-0.99952	-0.88095
28	H2Glom.HGU133A.HTNULL.HT15	40 - 49 Years	47.47	Overweight	Overweight				27.9							60 - 89 ml/min/1.73m2	76	Arterial Hypertension	192 cm			HT15		1.1	Male	Glomeruli	103		-0.00564	0.2235	-1.9514	0.23604	-2.55786	-1.03941	-1.10674	-0.63429
29	H2Glom.HGU133A.HTNULL.HT16	50 - 59 Years	55.29											20 - 100 mg/dL	46.5	30 - 59 ml/min/1.73m2	51	Arterial Hypertension			123.3	HT16	Corticosteroids Pre-Event,Immunosuppressives Pre-Event	1.53	Male	Glomeruli			-1.03508	0.25526	-2.11846	1.32389	-2.50409	-0.93817	-1.27142	-0.89904
30	H2Glom.HGU133A.HTNULL.HT18	70 - 79 Years	77.48	Overweight	Overweight				25.7					20 - 100 mg/dL	73	60 - 89 ml/min/1.73m2	82	Arterial Hypertension	165 cm		98.3333	HT18	Corticosteroids Pre-Event,Immunosuppressives Pre-Event,Non-RAAS Blocking Antihypertensives Pre-Event	0.73	Female	Glomeruli	70		-0.37519	-0.0102	-1.96366	1.4441	-2.54446	-1.62582	-1.21028	-0.70923
31	H2Glom.HGU133A.HTNULL.HT2	40 - 49 Years	49.06	Overweight	Overweight				25.4					20 - 100 mg/dL	28.01	15 - 29 ml/min/1.73m2	27	Arterial Hypertension	185 cm		112	HT2	Non-RAAS Blocking Antihypertensives Pre-Event	2.66	Male	Glomeruli	87		-1.31111	-0.35155	-1.48287	0.93908	-2.72177	-1.23094	-0.94359	-0.60514
32	H2Glom.HGU133A.HTNULL.HT4	40 - 49 Years	49.1	Obese	Obese				37					20 - 100 mg/dL	21	30 - 59 ml/min/1.73m2	49	Arterial Hypertension	180 cm		93.3	HT4		1.6	Male	Glomeruli	120		-0.75297	-1.12676	-1.99387	0.79317	-2.48572	-1.06218	-0.84446	-0.97138
33	H2Glom.HGU133A.HTNULL.HT5	50 - 59 Years	56.86													15 - 29 ml/min/1.73m2	30	Arterial Hypertension				HT5	Non-RAAS Blocking Antihypertensives Pre-Event	2.4	Male	Glomeruli			-1.53344	0.44106	-1.54507	1.02204	-2.38494	-0.63573	-0.93742	-0.44016
34	H2Glom.HGU133A.HTNULL.HT6	40 - 49 Years	43.94											Less Than 20 mg/dL	7.2	30 - 59 ml/min/1.73m2	39	Arterial Hypertension	178 cm			HT6	Non-RAAS Blocking Antihypertensives Pre-Event	2	Male	Glomeruli			0.2566	1.16153	-1.63713	1.0254	-2.33751	-0.77896	-1.09503	-0.55136
35	H2Glom.HGU133A.HTNULL.HT7	60 - 69 Years	63.41	Overweight	Overweight				29.1					20 - 100 mg/dL	24	30 - 59 ml/min/1.73m2	36	Arterial Hypertension	174 cm		93.3333	HT7	Lipid-Lowering Agent Pre-Event	2	Male	Glomeruli	88		0.80101	0.34145	-1.86336	0.80432	-2.36279	-1.26427	-1.0943	-0.64811
36	H2Glom.HGU133A.HTNULL.HT8	60 - 69 Years	63.26	Obese	Obese				35.1					20 - 100 mg/dL	88	30 - 59 ml/min/1.73m2	34	Arterial Hypertension	181 cm		93	HT8	Non-RAAS Blocking Antihypertensives Pre-Event,Lipid-Lowering Agent Pre-Event	2.1	Male	Glomeruli	115		-0.42132	-0.43377	-1.38018	1.17665	-2.74643	-1.49609	-1.27845	-0.59301
37	H1Glom.HGU133A.DNNULL.DN1	40 - 49 Years	44.78											20 - 100 mg/dL	35	More Than 90 ml/min/1.73m2	97	Diabetic Nephropathy	165 cm	No Hypertension Present	93.3333	DN1		0.9	Male	Glomeruli			-1.04017	-0.40285	-1.93823	0.63457	-2.27567	-1.46036	-1.18077	-0.69817
38	H1Glom.HGU133A.DNNULL.DN10	60 - 69 Years	62.7	Overweight		Overweight			28.7					More Than 100 mg/dL	125	30 - 59 ml/min/1.73m2	31	Diabetic Nephropathy	169 cm	Hypertension Under Treatment	103.3	DN10	Non-RAAS Blocking Antihypertensives Pre-Event	2.3	Male	Glomeruli	82		0.10819	1.86581	-0.75348	5.36257	-2.30128	-1.08589	-1.26254	-0.71466
39	H1Glom.HGU133A.DNNULL.DN2	30 - 39 Years	34.26	Normal Weight		Normal Weight			23.4							30 - 59 ml/min/1.73m2	46	Diabetic Nephropathy	156 cm	Hypertension Under Treatment	103	DN2	Non-RAAS Blocking Antihypertensives Pre-Event	1.4	Female	Glomeruli	57		-1.58689	0.7967	-1.18948	1.71698	-2.37507	-1.34172	-1.21603	-0.71427
40	H1Glom.HGU133A.DNNULL.DN5	40 - 49 Years	46.71											20 - 100 mg/dL	100	15 - 29 ml/min/1.73m2	23	Diabetic Nephropathy			76.7	DN5	Non-RAAS Blocking Antihypertensives Pre-Event,Lipid-Lowering Agent Pre-Event	2.43	Female	Glomeruli			-0.84552	-0.89188	-1.29335	1.42092	-2.21963	-0.64433	-0.17431	-0.33425
41	H1Glom.HGU133A.DNNULL.DN8	60 - 69 Years	62.26	Normal Weight		Normal Weight			21					20 - 100 mg/dL	31	60 - 89 ml/min/1.73m2	65	Diabetic Nephropathy	169 cm	Hypertension Under Treatment	124	DN8		1.2	Male	Glomeruli	60		0.66286	0.30413	-1.79225	1.25064	-1.51936	-0.90993	-0.47576	-0.86386
42	H7Glom.HGU133Plus2.DN901.DN901	60 - 69 Years	64.24	Obese		Obese			31.9					20 - 100 mg/dL	23	60 - 89 ml/min/1.73m2	65	Diabetic Nephropathy	168 cm	Hypertension Present	110	DN901	Non-RAAS Blocking Antihypertensives Pre-Event	1.2	Male	Glomeruli	90		0.67949	1.37719	-1.19838	1.42445	-2.52853	-0.39338	-1.25984	-0.44438
43	H7Glom.HGU133Plus2.DN910.DN910	60 - 69 Years	61.85	Overweight		Overweight			29.1							60 - 89 ml/min/1.73m2	72	Diabetic Nephropathy	171 cm	Hypertension Present	117	DN910	Lipid-Lowering Agent Pre-Event	1.1	Male	Glomeruli	85		0.4827	3.14493	0.19809	2.1988	-2.47125	-1.14153	-0.78184	-0.2949
44	H7Glom.HGU133Plus2.DN914.DN914	50 - 59 Years	58.66											20 - 100 mg/dL	77	30 - 59 ml/min/1.73m2	44	Diabetic Nephropathy			113.333	DN914		1.71	Male	Glomeruli			-1.1184	0.94918	-1.65496	1.39202	-2.63389	-0.94616	-1.561	-0.61574
45	H7Glom.HGU133Plus2.DN916.DN916	40 - 49 Years	49.97											20 - 100 mg/dL	38	More Than 90 ml/min/1.73m2	109	Diabetic Nephropathy		Hypertension Present	113.333	DN916		0.8	Male	Glomeruli			1.71172	1.32127	-2.5229	1.21162	-2.36638	-1.10045	-0.15457	-0.45259
46	H7Glom.HGU133Plus2.DN932.DN932	60 - 69 Years	67.28											20 - 100 mg/dL	60	Less Than 15 ml/min/1.73m2	10	Diabetic Nephropathy		Hypertension Present		DN932	Non-RAAS Blocking Antihypertensives Pre-Event	4.8	Female	Glomeruli			-0.65241	1.74511	0.4777	2.36972	-2.12333	-0.77249	-0.89058	-0.31309
47	H7Glom.HGU133Plus2.DN941.DN941	40 - 49 Years	40.72	Normal Weight		Normal Weight			22.4							30 - 59 ml/min/1.73m2	52	Diabetic Nephropathy	189 cm	Hypertension Under Treatment	101.667	DN941	Corticosteroids Pre-Event,Non-RAAS Blocking Antihypertensives Pre-Event	1.57	Male	Glomeruli	80		-2.92349	1.58856	-0.50553	1.7752	-2.62361	-1.47748	-1.20091	-0.48619
48	H7Glom.HGU133Plus2.DN947.DN947	60 - 69 Years	63.68	Obese		Obese			32.6					20 - 100 mg/dL	41.45	15 - 29 ml/min/1.73m2	21	Diabetic Nephropathy	167 cm	Hypertension Present	120	DN947	Non-RAAS Blocking Antihypertensives Pre-Event	2.49	Female	Glomeruli	91		0.25917	0.87842	0.10713	1.99358	-2.55979	-1.16906	-0.91317	-0.69947
49	H3Glom.HGU133A.MCDNULL.FSGS.MCD12	50 - 59 Years	53.3	Normal Weight			Normal Weight		24.2					20 - 100 mg/dL	23	60 - 89 ml/min/1.73m2	67	Focal Segmental Glomerulosclerosis	170 cm	Hypertension Under Treatment	93.3	FSGS.MCD12		1.2	Male	Glomeruli	70		-0.91934	-0.23253	-1.7627	1.42694	-2.72091	-0.91295	-1.21109	-0.8336
50	H5Glom.HGU133A.FSGS428.FSGS428	60 - 69 Years	66.7											20 - 100 mg/dL	33	60 - 89 ml/min/1.73m2	73	Focal Segmental Glomerulosclerosis	170 cm	Hypertension Under Treatment	100	FSGS428	Non-RAAS Blocking Antihypertensives Pre-Event	1.08	Male	Glomeruli			0.7061	0.65977	-1.7721	1.70781	-2.55052	-1.51495	-0.65841	-0.71273
51	H5Glom.HGU133A.FSGS433.FSGS433																	Focal Segmental Glomerulosclerosis		No Hypertension Present		FSGS433	Corticosteroids Pre-Event	0.8	Male	Glomeruli			-0.64947	-0.292	-1.08493	1.53448	-2.23573	-1.07143	-0.98768	-1.15884
52	H5Glom.HGU133A.FSGS441.FSGS441	18 - 29 Years	21.65	Normal Weight			Normal Weight		22.7					20 - 100 mg/dL	44	15 - 29 ml/min/1.73m2	20	Focal Segmental Glomerulosclerosis	189 cm	Hypertension Present	120	FSGS441	Non-RAAS Blocking Antihypertensives Pre-Event	4	Male	Glomeruli	81		-0.59539	2.21902	-0.79071	2.67021	-2.69209	-1.17946	-1.07797	-0.87251
53	H5Glom.HGU133A.FSGS446.FSGS446	60 - 69 Years	62.2											20 - 100 mg/dL	86	15 - 29 ml/min/1.73m2	21	Focal Segmental Glomerulosclerosis	168 cm	Hypertension Present	90	FSGS446	Corticosteroids Pre-Event,Immunosuppressives Pre-Event,Lipid-Lowering Agent Pre-Event	3.2	Female	Glomeruli			2.08345	0.78249	-1.51863	1.19343	-2.33971	-1.33878	-0.51669	-0.85708
54	H5Glom.HGU133A.FSGS449.FSGS449	60 - 69 Years	66.14											Less Than 20 mg/dL	14	30 - 59 ml/min/1.73m2	54	Focal Segmental Glomerulosclerosis		No Hypertension Present		FSGS449		1.4	Male	Glomeruli			-0.96197	1.48063	-0.85418	1.19473	-2.0027	-1.41117	-0.78152	-0.47719
55	H5Glom.HGU133A.FSGS457.FSGS457	40 - 49 Years	48.61	Normal Weight			Normal Weight		24.7					20 - 100 mg/dL	51	30 - 59 ml/min/1.73m2	57	Focal Segmental Glomerulosclerosis	180 cm	Hypertension Present	96.67	FSGS457	Non-RAAS Blocking Antihypertensives Pre-Event,Lipid-Lowering Agent Pre-Event	1.4	Male	Glomeruli	80		-0.94797	-0.52396	-1.76335	1.04929	-2.35566	-0.68763	-1.19697	-0.93206
56	H5Glom.HGU133A.FSGS458.FSGS458	18 - 29 Years	22.21	Overweight			Overweight		25.1					20 - 100 mg/dL	30	More Than 90 ml/min/1.73m2	128	Focal Segmental Glomerulosclerosis	180 cm	Hypertension Present	93.33	FSGS458	Non-RAAS Blocking Antihypertensives Pre-Event,Lipid-Lowering Agent Pre-Event	0.8	Male	Glomeruli	81.4		0.46972	-0.34103	-1.66209	0.97149	-2.3951	-1.27646	1.17745	-0.83095
57	H5Glom.HGU133A.FSGS459.FSGS459	30 - 39 Years	37.47	Overweight			Overweight		25.9					20 - 100 mg/dL	65	30 - 59 ml/min/1.73m2	40	Focal Segmental Glomerulosclerosis	178 cm	Hypertension Present	111.67	FSGS459		2	Male	Glomeruli	82		1.93445	-0.20706	-1.31404	0.84742	-2.25173	-0.97022	-0.12094	-0.63136
58	H7Glom-HGU133Plus2-FSGS&MCD923-FSGS&MCD923	60 - 69 Years	66.3528											20 - 100 mg/dL	45	30 - 59 ml/min/1.73m2	44	Focal Segmental Glomerulosclerosis	169 cm			FSGS.MCD923	Corticosteroids Pre-Event,Lipid-Lowering Agent Pre-Event	1.3	Female	Glomeruli			1.48754	-0.15768	-2.04898	0.46136	-2.70367	-1.44936	-0.38435	-0.87126
59	H7Glom.HGU133Plus2.FSGS.MCD905.FSGS.MCD905	40 - 49 Years	40.22	Overweight			Overweight		25.2							More Than 90 ml/min/1.73m2	99	Focal Segmental Glomerulosclerosis	176 cm		123.333	FSGS.MCD905	Non-RAAS Blocking Antihypertensives Pre-Event	0.9	Male	Glomeruli	78		0.18713	0.03849	-1.85438	0.80001	-2.7217	-1.01863	-1.48884	-1.03747
60	H7Glom.HGU133Plus2.FSGS.MCD922.FSGS.MCD922	30 - 39 Years	31.68	Overweight			Overweight		27.4					20 - 100 mg/dL	20	More Than 90 ml/min/1.73m2	92	Focal Segmental Glomerulosclerosis	162 cm		115.333	FSGS.MCD922	Corticosteroids Pre-Event,Other Treatments Pre-Event,Non-RAAS Blocking Antihypertensives Pre-Event	1	Male	Glomeruli	72		-1.84774	-0.73404	-2.27411	1.06679	-2.72744	-1.04168	-1.55805	-0.74097
61	H7Glom.HGU133Plus2.FSGS.MCD931.FSGS.MCD931	50 - 59 Years	50.81											20 - 100 mg/dL	21	More Than 90 ml/min/1.73m2	94	Focal Segmental Glomerulosclerosis	160 cm			FSGS.MCD931	Lipid-Lowering Agent Pre-Event	0.7	Female	Glomeruli			-2.39289	0.57506	-2.14007	1.16781	-2.51255	-0.64738	-1.52489	-0.68235
62	H7Glom.HGU133Plus2.FSGS.MCD940.FSGS.MCD940	60 - 69 Years	66.61	Overweight			Overweight		27.6					Less Than 20 mg/dL	12.88	60 - 89 ml/min/1.73m2	80	Focal Segmental Glomerulosclerosis	151 cm		76.3333	FSGS.MCD940	Non-RAAS Blocking Antihypertensives Pre-Event,Lipid-Lowering Agent Pre-Event	0.77	Female	Glomeruli	63		2.32454	-0.21914	-2.50871	0.91452	-2.56353	-1.18873	-0.74944	-0.90212
63	H7Glom.HGU133Plus2.FSGS.MCD944.FSGS.MCD944	30 - 39 Years	32.58	Overweight			Overweight		29.4					20 - 100 mg/dL	46	More Than 90 ml/min/1.73m2	105	Focal Segmental Glomerulosclerosis	165 cm		90	FSGS.MCD944	Corticosteroids Pre-Event,Non-RAAS Blocking Antihypertensives Pre-Event,Lipid-Lowering Agent Pre-Event	0.69	Female	Glomeruli	80		1.97245	-0.46944	-2.1314	0.82713	-2.54837	-1.22403	-0.52459	-1.08417
64	H7Glom.HGU133Plus2.FSGS912.FSGS912	40 - 49 Years	47.3	Normal Weight			Normal Weight		23.9					Less Than 20 mg/dL	16.81	30 - 59 ml/min/1.73m2	60	Focal Segmental Glomerulosclerosis	165 cm	Hypertension Under Treatment	95	FSGS912		1.05	Female	Glomeruli	65		0.53515	0.22317	-1.66525	1.44948	-2.7756	-1.10702	-0.62056	-0.75508
65	H7Glom.HGU133Plus2.FSGS915.FSGS915	30 - 39 Years	39.02											More Than 100 mg/dL	194	15 - 29 ml/min/1.73m2	21	Focal Segmental Glomerulosclerosis	162 cm		123	FSGS915	Corticosteroids Pre-Event,Other Treatments Pre-Event,Non-RAAS Blocking Antihypertensives Pre-Event	2.7	Female	Glomeruli			1.18466	0.99336	-0.61201	1.90393	-2.5135	-1.0423	-1.33165	-0.3701
66	H7Glom.HGU133Plus2.FSGS917.FSGS917	30 - 39 Years	31.95											20 - 100 mg/dL	36	More Than 90 ml/min/1.73m2	119	Focal Segmental Glomerulosclerosis			88.3333	FSGS917	Corticosteroids Pre-Event,Non-RAAS Blocking Antihypertensives Pre-Event,Lipid-Lowering Agent Pre-Event	0.8	Male	Glomeruli			0.69424	0.42408	-2.74741	0.30634	-2.61499	-1.63959	-0.91655	-0.95994
67	H7Glom.HGU133Plus2.FSGS918.FSGS918	50 - 59 Years	54.96													More Than 90 ml/min/1.73m2	111	Focal Segmental Glomerulosclerosis			96.6667	FSGS918		0.6	Female	Glomeruli			0.45724	0.85198	-2.60661	0.51981	-2.65251	-1.13927	-1.25876	-0.9181
68	H7Glom.HGU133Plus2.FSGS920.FSGS920	18 - 29 Years	27.68	Overweight			Overweight		26.2							More Than 90 ml/min/1.73m2	125	Focal Segmental Glomerulosclerosis	177 cm		78.3333	FSGS920	Corticosteroids Pre-Event,Lipid-Lowering Agent Pre-Event	0.79	Male	Glomeruli	82		0.02509	0.01415	-2.56732	-0.03889	-2.43587	-1.24944	-0.88893	-0.67667
69	H7Glom.HGU133Plus2.FSGS927.FSGS927	50 - 59 Years	54.34	Obese			Obese		36.8					20 - 100 mg/dL	23	60 - 89 ml/min/1.73m2	79	Focal Segmental Glomerulosclerosis	169 cm			FSGS927	Corticosteroids Pre-Event,Other Treatments Pre-Event,Lipid-Lowering Agent Pre-Event	0.8	Female	Glomeruli	105		1.22981	-0.75126	-2.1284	0.24903	-2.73661	-1.50088	0.31278	-1.37784
70	H7Glom.HGU133Plus2.FSGS933.FSGS933	18 - 29 Years	21.11	Overweight			Overweight		26.4					Less Than 20 mg/dL	7	More Than 90 ml/min/1.73m2	112	Focal Segmental Glomerulosclerosis	157 cm		90	FSGS933		0.7	Female	Glomeruli	65		-1.10959	-0.43135	-2.47731	0.21244	-2.26537	-1.12746	-1.17079	-0.77616
71	H7Glom.HGU133Plus2.FSGS970.FSGS970	60 - 69 Years	63.07	Overweight			Overweight		27.5					Less Than 20 mg/dL	13.44	30 - 59 ml/min/1.73m2	44	Focal Segmental Glomerulosclerosis	156 cm		110	FSGS970	Corticosteroids Pre-Event,Non-RAAS Blocking Antihypertensives Pre-Event	1.31	Female	Glomeruli	67		-0.36278	1.27563	-0.92389	1.76066	-2.66294	-0.89277	-1.51136	-0.80666
72	H7Glom.HGU133Plus2.FSGS971.FSGS971	50 - 59 Years	50.69	Overweight			Overweight		28.3					Less Than 20 mg/dL	14	60 - 89 ml/min/1.73m2	82	Focal Segmental Glomerulosclerosis	165 cm	Hypertension Under Treatment	93.3333	FSGS971		0.79	Female	Glomeruli	77		-0.21456	-0.19269	-2.5287	0.91595	-2.52233	-1.05867	-0.24344	-0.87432
73	H7Glom.HGU133Plus2.FSGS972.FSGS972	40 - 49 Years	43.42	Overweight			Overweight		25.3					Less Than 20 mg/dL	17.4	60 - 89 ml/min/1.73m2	60	Focal Segmental Glomerulosclerosis	180 cm	Hypertension Under Treatment	113.333	FSGS972	Non-RAAS Blocking Antihypertensives Pre-Event	1.37	Male	Glomeruli	82		-1.09822	1.60742	-1.8784	1.47612	-2.74058	-0.54936	-1.70627	-0.7537
74	H4Glom.HGU133A.IgANULL.IgA1	30 - 39 Years	36.95	Normal Weight				Normal Weight	23.8					20 - 100 mg/dL	37	60 - 89 ml/min/1.73m2	82	IgA Nephropathy	180 cm	Hypertension Present	118.333	IgA1		1.08	Male	Glomeruli	77		0.24891	0.32863	-2.31535	0.09192	-2.88666	-1.00835	-1.19421	-0.79326
75	H4Glom.HGU133A.IgANULL.IgA10	18 - 29 Years	23.71											20 - 100 mg/dL	38	More Than 90 ml/min/1.73m2	131	IgA Nephropathy		No Hypertension Present	90	IgA10		0.6	Female	Glomeruli			2.45448	-0.78107	-2.28322	0.66425	-2.48814	-1.51508	-0.81917	-1.15903
76	H4Glom.HGU133A.IgANULL.IgA11	50 - 59 Years	50.33	Normal Weight				Normal Weight	23.9					Less Than 20 mg/dL	11.6	More Than 90 ml/min/1.73m2	109	IgA Nephropathy	177 cm	No Hypertension Present	90	IgA11		0.8	Male	Glomeruli	75		0.61933	-0.45228	-1.89708	0.38163	-2.19999	-1.1528	-1.21714	-0.90476
77	H4Glom.HGU133A.IgANULL.IgA12	30 - 39 Years	34.58	Overweight				Overweight	28.7							60 - 89 ml/min/1.73m2	66	IgA Nephropathy	184 cm	No Hypertension Present		IgA12		1.31	Male	Glomeruli	97		-1.68315	-0.28442	-2.06164	-0.11786	-2.66328	-0.93007	-1.57539	-0.10652
78	H4Glom.HGU133A.IgANULL.IgA13	30 - 39 Years	30.81	Obese				Obese	32					Less Than 20 mg/dL	15.5	60 - 89 ml/min/1.73m2	83	IgA Nephropathy	160 cm	Hypertension Under Treatment	116.7	IgA13	Non-RAAS Blocking Antihypertensives Pre-Event	1.1	Male	Glomeruli	82		-1.21829	-0.03143	-2.00572	0.95299	-2.58116	-1.11698	-0.973	-0.72096
79	H4Glom.HGU133A.IgANULL.IgA14	12 - 17 Years	14.72	Normal Weight				Normal Weight	21					Less Than 20 mg/dL	18	More Than 90 ml/min/1.73m2	122	IgA Nephropathy	176 cm	No Hypertension Present	80	IgA14		0.9	Male	Glomeruli	65		-0.78628	-1.54989	-2.08763	0.26895	-2.48287	-0.88026	-0.54132	-0.66321
80	H4Glom.HGU133A.IgANULL.IgA15	30 - 39 Years	33.16	Normal Weight				Normal Weight	20.2					20 - 100 mg/dL	56	30 - 59 ml/min/1.73m2	43	IgA Nephropathy	162 cm	No Hypertension Present	93.3	IgA15		1.5	Female	Glomeruli	53		-1.3389	3.20255	-1.58911	1.23877	-2.2982	-1.48575	-1.52756	-0.34575
81	H4Glom.HGU133A.IgANULL.IgA16	40 - 49 Years	46.45	Normal Weight				Normal Weight	23.4					20 - 100 mg/dL	51	30 - 59 ml/min/1.73m2	34	IgA Nephropathy	185 cm	No Hypertension Present	96.7	IgA16		2.2	Male	Glomeruli	80		-1.88807	0.69158	-0.3708	2.4742	-2.43995	-0.99401	-1.00091	-1.06737
82	H4Glom.HGU133A.IgANULL.IgA17	30 - 39 Years	39.12													30 - 59 ml/min/1.73m2	57	IgA Nephropathy				IgA17		1.47	Male	Glomeruli			0.13812	-0.52387	-1.76967	1.00673	-2.30722	-1.0157	-0.75319	-0.70186
83	H4Glom.HGU133A.IgANULL.IgA18	18 - 29 Years	22.32	Overweight				Overweight	25.5					20 - 100 mg/dL	56.86	15 - 29 ml/min/1.73m2	23	IgA Nephropathy	175 cm	Hypertension Under Treatment	100	IgA18	Non-RAAS Blocking Antihypertensives Pre-Event	3.59	Male	Glomeruli	78		-1.26942	2.28672	1.76463	3.18946	-1.52418	-1.05315	-1.60254	-0.67758
84	H4Glom.HGU133A.IgANULL.IgA19	18 - 29 Years	18.9	Normal Weight				Normal Weight	23.1					Less Than 20 mg/dL	10.92	More Than 90 ml/min/1.73m2	135	IgA Nephropathy	174 cm	Hypertension Under Treatment	93.3	IgA19	Lipid-Lowering Agent Pre-Event	0.79	Male	Glomeruli	70		-0.67597	1.06336	-1.82792	0.85582	-2.45176	-1.33285	-0.9386	-0.99306
85	H4Glom.HGU133A.IgANULL.IgA2	30 - 39 Years	35.45	Overweight				Overweight	26.7					20 - 100 mg/dL	45	60 - 89 ml/min/1.73m2	61	IgA Nephropathy	173 cm	No Hypertension Present	96.7	IgA2		1.4	Male	Glomeruli	80		1.02359	-0.46055	-2.36707	1.19884	-2.40559	-1.14415	-0.76787	-1.02263
86	H4Glom.HGU133A.IgANULL.IgA20	40 - 49 Years	47.6	Obese				Obese	33					Less Than 20 mg/dL	13.44	60 - 89 ml/min/1.73m2	68	IgA Nephropathy	174 cm	Hypertension Under Treatment	98.3333	IgA20	Non-RAAS Blocking Antihypertensives Pre-Event,Lipid-Lowering Agent Pre-Event	0.94	Female	Glomeruli	100		2.25642	0.68423	-2.06273	1.8853	-2.76199	-0.93914	-0.93186	-0.89699
87	H4Glom.HGU133A.IgANULL.IgA21	50 - 59 Years	51.77	Overweight				Overweight	25.2					More Than 100 mg/dL	114	Less Than 15 ml/min/1.73m2	8	IgA Nephropathy	176 cm	Hypertension Under Treatment	86.6667	IgA21	Non-RAAS Blocking Antihypertensives Pre-Event	8	Male	Glomeruli	78		-1.47401	-0.27811	-1.36127	2.33531	-2.40164	-1.01815	-1.48404	-0.51193
88	H4Glom.HGU133A.IgANULL.IgA22	30 - 39 Years	36.51	Obese				Obese	30.5					Less Than 20 mg/dL	14	60 - 89 ml/min/1.73m2	90	IgA Nephropathy	163 cm	No Hypertension Present	103.333	IgA22		1	Male	Glomeruli	81		-0.35875	0.08498	-2.01146	0.99357	-2.77774	-0.606	-0.49043	-0.83845
89	H4Glom.HGU133A.IgANULL.IgA23																	IgA Nephropathy		Hypertension Under Treatment	113.333	IgA23	Non-RAAS Blocking Antihypertensives Pre-Event	0.9	Female	Glomeruli			-1.16713	0.32796	-1.32351	1.18577	-2.15599	-1.21231	-1.29556	0.07021
90	H4Glom.HGU133A.IgANULL.IgA24	30 - 39 Years	35.99	Obese				Obese	32.8					20 - 100 mg/dL	78	15 - 29 ml/min/1.73m2	16	IgA Nephropathy	178 cm	No Hypertension Present	103.333	IgA24	Non-RAAS Blocking Antihypertensives Pre-Event	4.5	Male	Glomeruli	104		0.75197	0.44172	-1.56975	2.62423	-2.32187	-0.70868	-0.43906	-0.78567
91	H4Glom.HGU133A.IgANULL.IgA25	80 - 89 Years	83.88	Overweight				Overweight	25.3							30 - 59 ml/min/1.73m2	56	IgA Nephropathy	154 cm	Hypertension Present		IgA25	Corticosteroids Pre-Event	1	Female	Glomeruli	60		-1.35195	1.49151	-1.73944	1.75626	-2.21612	-1.1276	-0.74954	-0.58207
92	H4Glom.HGU133A.IgANULL.IgA26	50 - 59 Years	50.68											20 - 100 mg/dL	22	60 - 89 ml/min/1.73m2	62	IgA Nephropathy		Hypertension Under Treatment		IgA26	Non-RAAS Blocking Antihypertensives Pre-Event	1.3	Male	Glomeruli			-1.54719	1.06196	-1.246	2.17431	-2.58027	-0.82383	-1.18083	-0.49268
93	H4Glom.HGU133A.IgANULL.IgA27	40 - 49 Years	48.33											Less Than 20 mg/dL	13	More Than 90 ml/min/1.73m2	96	IgA Nephropathy		Hypertension Under Treatment	113.33	IgA27	Non-RAAS Blocking Antihypertensives Pre-Event	0.9	Male	Glomeruli			-0.55834	1.67606	-0.47208	2.93234	-2.3682	-1.03198	-1.3224	-0.72939
94	H4Glom.HGU133A.IgANULL.IgA3	30 - 39 Years	36.07											20 - 100 mg/dL	31	60 - 89 ml/min/1.73m2	73	IgA Nephropathy	173 cm	No Hypertension Present	90	IgA3		1.2	Male	Glomeruli			0.41332	0.22806	-1.98538	0.45904	-2.45574	-1.24982	-0.92814	-0.7548
95	H4Glom.HGU133A.IgANULL.IgA4	18 - 29 Years	26.96											20 - 100 mg/dL	56	60 - 89 ml/min/1.73m2	67	IgA Nephropathy		No Hypertension Present	93.3333	IgA4		1.36	Male	Glomeruli			1.08758	-0.7014	-2.0453	1.05709	-2.47816	-1.02258	0.2174	-0.88708
96	H4Glom.HGU133A.IgANULL.IgA5	30 - 39 Years	34.61											Less Than 20 mg/dL	19	More Than 90 ml/min/1.73m2	98	IgA Nephropathy		No Hypertension Present	86.7	IgA5		0.72	Female	Glomeruli			-0.1888	-1.12167	-1.98581	0.31636	-2.35452	-1.11477	-0.9188	-0.85267
97	H4Glom.HGU133A.IgANULL.IgA6	18 - 29 Years	21.92											20 - 100 mg/dL	30	60 - 89 ml/min/1.73m2	83	IgA Nephropathy		No Hypertension Present	86.7	IgA6		0.9	Female	Glomeruli			1.77523	-0.0344	-1.84183	0.87562	-2.31874	-0.98363	-0.20148	-0.3734
98	H4Glom.HGU133A.IgANULL.IgA7	18 - 29 Years	27.26											20 - 100 mg/dL	29	More Than 90 ml/min/1.73m2	157	IgA Nephropathy		No Hypertension Present	93.3	IgA7		0.5	Female	Glomeruli			-0.03385	0.14236	-2.07303	-0.48621	-2.39387	-1.35651	-0.79612	-0.80906
99	H4Glom.HGU133A.IgANULL.IgA8	30 - 39 Years	31.39											20 - 100 mg/dL	40	60 - 89 ml/min/1.73m2	64	IgA Nephropathy	190 cm	Hypertension Under Treatment	103.3	IgA8	Corticosteroids Pre-Event,Immunosuppressives Pre-Event,Non-RAAS Blocking Antihypertensives Pre-Event	1.38	Male	Glomeruli			0.62511	0.10055	-1.88673	1.13971	-2.15897	-0.73046	-0.89913	-0.57812
100	H4Glom.HGU133A.IgANULL.IgA9	18 - 29 Years	26.85											20 - 100 mg/dL	62	30 - 59 ml/min/1.73m2	38	IgA Nephropathy		Hypertension Under Treatment		IgA9	Corticosteroids Pre-Event	2.2	Male	Glomeruli			-0.15201	1.26725	2.11227	3.43012	-1.98513	-0.82711	-1.05235	-0.87029
101	H5Glom.HGU133A.SLE401.SLE401	30 - 39 Years	36.95	Normal Weight					24.5	Normal Weight				Less Than 20 mg/dL	15	60 - 89 ml/min/1.73m2	75	Lupus Nephritis	169 cm		73.33	LN401	Corticosteroids Pre-Event	0.9	Female	Glomeruli	70		-0.93759	0.1831	-2.04918	0.42136	-2.39637	-0.66348	-1.28221	-0.63302
102	H5Glom.HGU133A.SLE402.SLE402	30 - 39 Years	35.66	Normal Weight					22.8	Normal Weight				Less Than 20 mg/dL	12	More Than 90 ml/min/1.73m2	101	Lupus Nephritis	165 cm		96.67	LN402	Corticosteroids Pre-Event,Immunosuppressives Pre-Event	0.7	Female	Glomeruli	62		0.31077	1.38195	-1.78299	2.39862	-2.50387	-1.02924	-1.28035	-0.38332
103	H5Glom.HGU133A.SLE404.SLE404	50 - 59 Years	53	Obese					32.6	Obese				Less Than 20 mg/dL	15	More Than 90 ml/min/1.73m2	94	Lupus Nephritis	167 cm		103.33	LN404	Corticosteroids Pre-Event,Non-RAAS Blocking Antihypertensives Pre-Event	0.9	Male	Glomeruli	91		-0.79299	-0.73721	-1.53708	0.91913	-2.26674	-0.9281	-1.06135	-0.91553
104	H5Glom.HGU133A.SLE405.SLE405	40 - 49 Years	45.94											Less Than 20 mg/dL	11	More Than 90 ml/min/1.73m2	97	Lupus Nephritis				LN405		0.9	Male	Glomeruli			-0.23538	0.45781	-1.76938	0.33708	-2.74167	-1.1015	-1.13328	-0.65324
105	H5Glom.HGU133A.SLE406.SLE406	18 - 29 Years	29.2	Normal Weight					23.1	Normal Weight				20 - 100 mg/dL	20	60 - 89 ml/min/1.73m2	62	Lupus Nephritis	161 cm		113.33	LN406	Corticosteroids Pre-Event	1.1	Female	Glomeruli	60		-1.74425	3.09423	-1.61231	3.63088	-2.44894	-1.3957	-1.27274	-0.76261
106	H5Glom.HGU133A.SLE407.SLE407	30 - 39 Years	32.65	Normal Weight					22.5	Normal Weight				Less Than 20 mg/dL	18	60 - 89 ml/min/1.73m2	61	Lupus Nephritis	170 cm		96.67	LN407	Corticosteroids Pre-Event	1.1	Female	Glomeruli	65		-0.30342	1.27351	-1.91503	0.44347	-2.51087	-1.1224	-1.18549	-0.61982
107	H5Glom.HGU133A.SLE408.SLE408	40 - 49 Years	46.75	Normal Weight					22	Normal Weight				20 - 100 mg/dL	38	15 - 29 ml/min/1.73m2	17	Lupus Nephritis	168 cm		126.67	LN408	Non-RAAS Blocking Antihypertensives Pre-Event	3.2	Female	Glomeruli	62		-1.71441	0.79893	-1.35099	2.98628	-2.30705	-1.27165	-0.90164	-0.23167
108	H5Glom.HGU133A.SLE409.SLE409	18 - 29 Years	20.18	Normal Weight					20.5	Normal Weight				Less Than 20 mg/dL	18	60 - 89 ml/min/1.73m2	75	Lupus Nephritis	168 cm		83.33	LN409	Corticosteroids Pre-Event	1	Female	Glomeruli	58		-1.67179	2.04667	-1.89452	1.09115	-0.92194	-0.96663	-1.46419	0.07713
109	H5Glom.HGU133A.SLE410.SLE410	40 - 49 Years	45.46	Normal Weight					23.5	Normal Weight				20 - 100 mg/dL	25	30 - 59 ml/min/1.73m2	37	Lupus Nephritis	170 cm		113.33	LN410	Corticosteroids Pre-Event	1.6	Female	Glomeruli	68		-1.23111	0.39771	-1.63823	3.33173	-2.61928	-0.67303	-1.26161	-0.80547
110	H5Glom.HGU133A.SLE411.SLE411	70 - 79 Years	71.96	Overweight					27.8	Overweight				20 - 100 mg/dL	32	30 - 59 ml/min/1.73m2	58	Lupus Nephritis	182 cm		100	LN411	Corticosteroids Pre-Event,Immunosuppressives Pre-Event,Non-RAAS Blocking Antihypertensives Pre-Event	1.3	Male	Glomeruli	92		0.89171	0.24651	-1.59255	0.74632	-2.30744	-1.12897	-1.01076	-0.14854
111	H5Glom.HGU133A.SLE412.SLE412	40 - 49 Years	41.66	Normal Weight					24.2	Normal Weight				20 - 100 mg/dL	20	30 - 59 ml/min/1.73m2	38	Lupus Nephritis	176 cm		100	LN412	Non-RAAS Blocking Antihypertensives Pre-Event	1.6	Female	Glomeruli	75		-1.44792	2.22338	-1.21171	2.6688	-2.16932	-1.16208	-0.90181	-0.08687
112	H5Glom.HGU133A.SLE413.SLE413	18 - 29 Years	25.78	Normal Weight					20.8	Normal Weight						15 - 29 ml/min/1.73m2	19	Lupus Nephritis	164 cm		98.33	LN413	Immunosuppressives Pre-Event	3.1	Female	Glomeruli	56		0.52987	-0.57066	-1.56777	1.22701	-2.56821	-1.23926	-0.91686	-0.91637
113	H5Glom.HGU133A.SLE414.SLE414	50 - 59 Years	50.17											20 - 100 mg/dL	36	30 - 59 ml/min/1.73m2	51	Lupus Nephritis			160	LN414	Non-RAAS Blocking Antihypertensives Pre-Event	1.2	Female	Glomeruli			-1.28361	-0.32268	-0.96162	3.01717	-2.45294	-1.19478	-1.12158	-0.90019
114	H5Glom.HGU133A.SLE418.SLE418	18 - 29 Years	28.08	Normal Weight					19.5	Normal Weight				More Than 100 mg/dL	130	15 - 29 ml/min/1.73m2	20	Lupus Nephritis	160 cm		113.33	LN418	Corticosteroids Pre-Event,Immunosuppressives Pre-Event,Non-RAAS Blocking Antihypertensives Pre-Event,Lipid-Lowering Agent Pre-Event	3	Female	Glomeruli	50		0.81731	-0.76092	-1.36489	1.21428	-2.50641	-1.3702	-0.84637	-0.82457
115	H5Glom.HGU133A.SLE419.SLE419	12 - 17 Years	17.51	Normal Weight					20.1	Normal Weight				More Than 100 mg/dL	163	30 - 59 ml/min/1.73m2	31	Lupus Nephritis	156 cm		120	LN419	Corticosteroids Pre-Event,Immunosuppressives Pre-Event,Non-RAAS Blocking Antihypertensives Pre-Event	2.2	Female	Glomeruli	49		2.05706	0.22115	-1.54242	2.00493	-2.57205	-1.41151	-0.4072	-0.66804
116	H5Glom.HGU133A.SLE423.SLE423	30 - 39 Years	31.06											20 - 100 mg/dL	29	More Than 90 ml/min/1.73m2	104	Lupus Nephritis	165 cm		93.33	LN423	Corticosteroids Pre-Event,Immunosuppressives Pre-Event	0.7	Female	Glomeruli			-0.19906	-1.16093	-1.9517	-0.61382	-2.39408	-1.21027	-1.152	-1.27589
117	H5Glom.HGU133A.SLE430.SLE430	18 - 29 Years	18.01											20 - 100 mg/dL	68	More Than 90 ml/min/1.73m2	102	Lupus Nephritis			96.67	LN430	Corticosteroids Pre-Event,Immunosuppressives Pre-Event,Non-RAAS Blocking Antihypertensives Pre-Event	0.78	Female	Glomeruli	50		-0.28339	0.78553	-1.27138	2.89645	-2.14777	-1.30479	-0.96127	-0.85836
118	H5Glom.HGU133A.SLE438.SLE438	40 - 49 Years	45.71											20 - 100 mg/dL	75	Less Than 15 ml/min/1.73m2	14	Lupus Nephritis			113.33	LN438	Corticosteroids Pre-Event,Non-RAAS Blocking Antihypertensives Pre-Event	3.7	Female	Glomeruli	55		0.05236	-0.39146	-1.63241	1.75269	-2.41083	-1.16637	-0.97123	-0.92418
119	H5Glom.HGU133A.SLE440.SLE440	40 - 49 Years	42.54	Overweight					28.1	Overweight				20 - 100 mg/dL	20	60 - 89 ml/min/1.73m2	73	Lupus Nephritis	160 cm			LN440	Immunosuppressives Pre-Event	0.9	Female	Glomeruli	72		0.75386	1.90749	-1.58096	2.37791	-2.28848	-1.666	-0.82351	-0.08235
120	H5Glom.HGU133A.SLE442.SLE442	50 - 59 Years	58.16	Overweight					25.4	Overweight				20 - 100 mg/dL	34	30 - 59 ml/min/1.73m2	54	Lupus Nephritis	160 cm			LN442	Corticosteroids Pre-Event,Immunosuppressives Pre-Event,Non-RAAS Blocking Antihypertensives Pre-Event	1.1	Female	Glomeruli	65		-1.43767	0.18161	-1.15873	1.20739	-2.32508	-1.40525	-0.92654	-0.88343
121	H5Glom.HGU133A.SLE444.SLE444													Less Than 20 mg/dL	11			Lupus Nephritis				LN444		0.6	Female	Glomeruli			0.08322	0.04635	-1.75524	0.0476	-2.52747	-1.31832	-1.30595	-1.05684
122	H5Glom.HGU133A.SLE445.SLE445	18 - 29 Years	19.21											20 - 100 mg/dL	31	30 - 59 ml/min/1.73m2	38	Lupus Nephritis	166 cm		70	LN445		1.8	Female	Glomeruli			-1.58851	2.72226	-0.93506	3.08161	-2.40926	-1.08964	-1.24619	-0.2246
123	H5Glom.HGU133A.SLE448.SLE448	40 - 49 Years	45.16															Lupus Nephritis	160 cm		93.3333	LN448	Corticosteroids Pre-Event,Immunosuppressives Pre-Event,Non-RAAS Blocking Antihypertensives Pre-Event,Lipid-Lowering Agent Pre-Event		Female	Glomeruli			2.39495	0.84048	-1.19719	1.02453	-2.49222	-1.19155	-0.50168	-0.72886
124	H5Glom.HGU133A.SLE450.SLE450	30 - 39 Years	37.18	Normal Weight					22.2	Normal Weight				Less Than 20 mg/dL	4.8	60 - 89 ml/min/1.73m2	72	Lupus Nephritis	180 cm		116	LN450		1.2	Male	Glomeruli	72		-0.99842	1.51795	-1.3947	1.63015	-2.67363	-1.26057	-1.41109	-0.98494
125	H5Glom.HGU133A.SLE451.SLE451	18 - 29 Years	22.87	Overweight					25.4	Overweight				20 - 100 mg/dL	27	More Than 90 ml/min/1.73m2	99	Lupus Nephritis	183 cm		92	LN451	Corticosteroids Pre-Event	1	Male	Glomeruli	85		-0.43558	-1.29319	-2.00218	0.33471	-2.16914	-1.2829	-1.32313	-0.87405
126	H5Glom.HGU133A.SLE454.SLE454	30 - 39 Years	33.35	Normal Weight					20.5	Normal Weight				20 - 100 mg/dL	92	15 - 29 ml/min/1.73m2	22	Lupus Nephritis	156 cm		118.333	LN454	Corticosteroids Pre-Event,Non-RAAS Blocking Antihypertensives Pre-Event	2.7	Female	Glomeruli	50		-1.60652	1.13953	-1.32554	2.61978	-1.76121	-1.14023	-1.13896	-0.46056
127	H5Glom.HGU133A.SLE462.SLE462	18 - 29 Years	19.85	Normal Weight					20.3	Normal Weight						60 - 89 ml/min/1.73m2	63	Lupus Nephritis	172 cm		83.3333	LN462	Corticosteroids Pre-Event	1.16	Female	Glomeruli	60		-1.46079	1.14803	-1.92822	2.0743	-2.64543	-0.71665	-1.34885	-0.30476
128	H5Glom.HGU133A.SLE463.SLE463	18 - 29 Years	22.41	Normal Weight					20.1	Normal Weight				20 - 100 mg/dL	53	60 - 89 ml/min/1.73m2	83	Lupus Nephritis	170 cm		93.3333	LN463	Corticosteroids Pre-Event,Immunosuppressives Pre-Event	1.17	Male	Glomeruli	58		0.9108	-0.33404	-1.64466	1.40218	-2.28692	-0.8669	-0.62458	-1.04004
129	H5Glom.HGU133A.SLE464.SLE464	18 - 29 Years	28.67	Normal Weight					23.6	Normal Weight				Less Than 20 mg/dL	5.32	More Than 90 ml/min/1.73m2	97	Lupus Nephritis	162 cm		83.3333	LN464		0.75	Female	Glomeruli	62		0.22975	2.28038	-1.39476	0.86572	-2.14619	-0.91532	1.0887	-0.3358
130	H5Glom.HGU133A.SLE465.SLE465	18 - 29 Years	28.21	Underweight					18	Underweight				Less Than 20 mg/dL	17.93	60 - 89 ml/min/1.73m2	68	Lupus Nephritis	173 cm		91.6667	LN465	Corticosteroids Pre-Event	1.03	Female	Glomeruli	54		-0.40725	1.20774	-1.83831	2.20072	-2.49916	-1.14665	-1.47339	-0.63675
131	H5Glom.HGU133A.SLE466.SLE466	30 - 39 Years	34.01	Overweight					29	Overweight				Less Than 20 mg/dL	15.41	More Than 90 ml/min/1.73m2	93	Lupus Nephritis	180 cm		108	LN466	Corticosteroids Pre-Event	0.98	Male	Glomeruli	94		-0.59241	-1.75665	-1.97143	1.43281	-2.48758	-0.69593	-1.22293	-0.91542
132	H5Glom.HGU133A.SLE467.SLE467	18 - 29 Years	19.4	Normal Weight					19.5	Normal Weight				Less Than 20 mg/dL	17.37	More Than 90 ml/min/1.73m2	93	Lupus Nephritis	175 cm		96.67	LN467	Corticosteroids Pre-Event,Immunosuppressives Pre-Event,Non-RAAS Blocking Antihypertensives Pre-Event	0.84	Female	Glomeruli	60		-1.13624	1.0162	-1.43044	2.94883	-2.53709	-0.68672	-1.2666	-0.84041
133	H5Glom.HGU133A.MGN403.MGN403	80 - 89 Years	85.75	Obese					31.2		Obese			Less Than 20 mg/dL	19	30 - 59 ml/min/1.73m2	41	Membranous Glomerulonephropathy	160 cm	Hypertension Under Treatment	76.67	MGN403	Corticosteroids Pre-Event,Non-RAAS Blocking Antihypertensives Pre-Event	1.7	Male	Glomeruli	80		-0.85731	-1.33433	-1.00318	0.54946	-2.25237	-0.84692	-0.35825	-1.31529
134	H5Glom.HGU133A.MGN415.MGN415	40 - 49 Years	43.91	Normal Weight					23.5		Normal Weight			20 - 100 mg/dL	45	30 - 59 ml/min/1.73m2	48	Membranous Glomerulonephropathy	188 cm	Hypertension Under Treatment	90	MGN415	Non-RAAS Blocking Antihypertensives Pre-Event	1.68	Male	Glomeruli	83		0.11427	-0.09194	-1.95127	0.63381	-2.35965	-1.18218	-0.7375	-0.91257
135	H5Glom.HGU133A.MGN416.MGN416	70 - 79 Years	77.69	Underweight					16.4		Underweight					60 - 89 ml/min/1.73m2	65	Membranous Glomerulonephropathy	160 cm	Hypertension Present	100	MGN416		0.9	Female	Glomeruli	42		-0.94715	0.59725	-1.54745	1.80055	-2.27534	-1.04797	-0.86909	-0.42371
136	H5Glom.HGU133A.MGN417.MGN417	60 - 69 Years	68.86											20 - 100 mg/dL	33	More Than 90 ml/min/1.73m2	96	Membranous Glomerulonephropathy	176 cm	Hypertension Under Treatment	113.33	MGN417		0.84	Male	Glomeruli			-0.30985	1.27555	-1.75783	0.53177	-2.53227	-1.0695	-1.10048	-0.62362
137	H5Glom.HGU133A.MGN421.MGN421	70 - 79 Years	75.56											20 - 100 mg/dL	31	30 - 59 ml/min/1.73m2	47	Membranous Glomerulonephropathy		Hypertension Present	120	MGN421	Corticosteroids Pre-Event,Non-RAAS Blocking Antihypertensives Pre-Event	1.2	Female	Glomeruli			0.2852	0.20113	-1.8258	0.59944	-2.44569	-0.99487	-1.15396	-0.43913
138	H5Glom.HGU133A.MGN422.MGN422	70 - 79 Years	78.06											20 - 100 mg/dL	48	60 - 89 ml/min/1.73m2	74	Membranous Glomerulonephropathy	160 cm	Hypertension Present	120	MGN422	Non-RAAS Blocking Antihypertensives Pre-Event,Lipid-Lowering Agent Pre-Event	0.8	Female	Glomeruli			1.56679	0.52561	-1.69081	1.08214	-2.56209	-1.34216	-1.06478	-0.32404
139	H5Glom.HGU133A.MGN424.MGN424	18 - 29 Years	25.36											20 - 100 mg/dL	37	More Than 90 ml/min/1.73m2	108	Membranous Glomerulonephropathy		No Hypertension Present	93.33	MGN424		0.7	Female	Glomeruli			3.10109	-0.60269	-1.827	0.19465	-2.41388	-1.25782	-0.87287	-1.25181
140	H5Glom.HGU133A.MGN425.MGN425	40 - 49 Years	44.25											20 - 100 mg/dL	31	More Than 90 ml/min/1.73m2	112	Membranous Glomerulonephropathy	169 cm	Hypertension Under Treatment	93.33	MGN425	Corticosteroids Pre-Event,Immunosuppressives Pre-Event,Lipid-Lowering Agent Pre-Event	0.8	Male	Glomeruli			1.19471	-0.21159	-1.80655	-0.16212	-2.351	-1.58191	-0.47537	-0.99171
141	H5Glom.HGU133A.MGN431.MGN431	40 - 49 Years	44.65	Overweight					26.8		Overweight			More Than 100 mg/dL	114	60 - 89 ml/min/1.73m2	87	Membranous Glomerulonephropathy	172 cm	Hypertension Under Treatment	93.3	MGN431	Corticosteroids Pre-Event,Non-RAAS Blocking Antihypertensives Pre-Event	0.99	Male	Glomeruli	79.2		0.14157	1.57797	-1.59285	0.68852	-2.27522	-1.66977	-0.86327	-0.79242
142	H5Glom.HGU133A.MGN432.MGN432	30 - 39 Years	39.02	Overweight					26.4		Overweight			20 - 100 mg/dL	29	60 - 89 ml/min/1.73m2	85	Membranous Glomerulonephropathy	160 cm	No Hypertension Present	86.67	MGN432	Non-RAAS Blocking Antihypertensives Pre-Event	0.8	Female	Glomeruli	67.6		0.70187	-0.84171	-1.66403	1.06421	-2.4988	-1.07026	-1.19843	-1.13407
143	H5Glom.HGU133A.MGN434.MGN434	50 - 59 Years	50.15	Obese					31		Obese			20 - 100 mg/dL	32.1	30 - 59 ml/min/1.73m2	38	Membranous Glomerulonephropathy	176 cm	Hypertension Present	110	MGN434	Non-RAAS Blocking Antihypertensives Pre-Event,Lipid-Lowering Agent Pre-Event	2	Male	Glomeruli	96		-1.546	0.07118	-1.21488	2.61317	-2.40853	-1.22772	-1.35207	-0.88777
144	H5Glom.HGU133A.MGN435.MGN435	40 - 49 Years	49.99	Overweight					29.1		Overweight			Less Than 20 mg/dL	15	More Than 90 ml/min/1.73m2	95	Membranous Glomerulonephropathy	168 cm	Hypertension Present	106	MGN435		0.9	Male	Glomeruli	82		-1.6212	0.09704	-1.55176	1.62381	-1.98204	-1.46335	-0.99535	-0.86739
145	H5Glom.HGU133A.MGN436.MGN436	60 - 69 Years	67.23	Overweight					27.6		Overweight					More Than 90 ml/min/1.73m2	103	Membranous Glomerulonephropathy	170 cm	Hypertension Present	111.67	MGN436	Non-RAAS Blocking Antihypertensives Pre-Event,Lipid-Lowering Agent Pre-Event	0.8	Male	Glomeruli	79.7		-1.01889	0.98008	-1.5628	1.03797	-2.36935	-1.37455	-0.95168	-0.8308
146	H5Glom.HGU133A.MGN437.MGN437	40 - 49 Years	48.97	Normal Weight					23.9		Normal Weight			Less Than 20 mg/dL	15	More Than 90 ml/min/1.73m2	113	Membranous Glomerulonephropathy	171 cm	No Hypertension Present	90	MGN437	Non-RAAS Blocking Antihypertensives Pre-Event	0.6	Female	Glomeruli	70		0.71285	-0.55842	-1.92326	1.0723	-2.38113	-0.97516	-0.96197	-0.63253
147	H5Glom.HGU133A.MGN439.MGN439	12 - 17 Years	17.95											Less Than 20 mg/dL	19	More Than 90 ml/min/1.73m2	193	Membranous Glomerulonephropathy		No Hypertension Present		MGN439		0.45	Female	Glomeruli			-0.89875	0.39946	-1.2807	1.40148	-2.60328	-1.10879	-1.13297	-1.05934
148	H5Glom.HGU133A.MGN452.MGN452	60 - 69 Years	64.24	Obese					30.2		Obese			20 - 100 mg/dL	57	30 - 59 ml/min/1.73m2	59	Membranous Glomerulonephropathy	150 cm	Hypertension Present	110	MGN452	Non-RAAS Blocking Antihypertensives Pre-Event	1	Female	Glomeruli	68		0.65002	-0.12102	-0.91767	0.71554	-1.68029	-1.12492	-0.93232	-1.0093
149	H5Glom.HGU133A.MGN453.MGN453	50 - 59 Years	58.64	Overweight					28.3		Overweight			20 - 100 mg/dL	47	30 - 59 ml/min/1.73m2	41	Membranous Glomerulonephropathy	188 cm	Hypertension Under Treatment	116.67	MGN453		1.4	Female	Glomeruli	100		-0.64917	-0.22881	-1.61328	0.89642	-2.60528	-1.17324	-1.06533	-0.82014
150	H5Glom.HGU133A.MGN455.MGN455	50 - 59 Years	53.36	Normal Weight					24.8		Normal Weight			20 - 100 mg/dL	32	60 - 89 ml/min/1.73m2	83	Membranous Glomerulonephropathy	183 cm	Hypertension Under Treatment	96.67	MGN455	Lipid-Lowering Agent Pre-Event	1	Male	Glomeruli	83		-0.75784	-0.31898	-1.65277	1.11263	-2.31728	-0.86287	-1.115	-1.07954
151	H5Glom.HGU133A.MGN456.MGN456	30 - 39 Years	36.5	Overweight					28.7		Overweight			20 - 100 mg/dL	22	60 - 89 ml/min/1.73m2	90	Membranous Glomerulonephropathy	183 cm			MGN456	Lipid-Lowering Agent Pre-Event	1	Male	Glomeruli	96		-0.93746	-0.72814	-1.62386	0.68717	-2.5763	-0.93826	-1.19163	-1.06303
152	H5Glom.HGU133A.MGN460.MGN460	30 - 39 Years	36.65	Obese					33.1		Obese					More Than 90 ml/min/1.73m2	162	Membranous Glomerulonephropathy	178 cm		83.33	MGN460		0.6	Male	Glomeruli	105		-0.78112	-0.4137	-1.35792	1.43867	-2.3594	-0.47435	-1.06954	-0.65631
153	H5Glom.HGU133A.MGN461.MGN461	60 - 69 Years	61.42	Normal Weight					20.1		Normal Weight			More Than 100 mg/dL	130	30 - 59 ml/min/1.73m2	41	Membranous Glomerulonephropathy	170 cm		106.67	MGN461		1.8	Male	Glomeruli	58		0.78105	-0.4175	-1.83103	0.07085	-2.40962	-0.79568	0.05376	-0.87623
154	H1Glom.HGU133A.MCDNULL.MCD1	30 - 39 Years	32.46	Overweight					29.4			Overweight		20 - 100 mg/dL	58	60 - 89 ml/min/1.73m2	68	Minimal Change Disease	175 cm	Hypertension Under Treatment	110	MCD1	Non-RAAS Blocking Antihypertensives Pre-Event,Lipid-Lowering Agent Pre-Event	1.3	Male	Glomeruli	90		-0.6681	1.90085	-1.52427	1.19258	-2.46947	-1.01853	-1.23484	-0.74795
155	H1Glom.HGU133A.MCDNULL.MCD2	30 - 39 Years	31.87	Normal Weight					23.4			Normal Weight		20 - 100 mg/dL	31	More Than 90 ml/min/1.73m2	103	Minimal Change Disease	168 cm	No Hypertension Present	98.3	MCD2		0.7	Female	Glomeruli	66		-1.57004	-0.67529	-1.58043	0.86391	-2.63318	-1.07031	-1.17752	-0.49221
156	H1Glom.HGU133A.MCDNULL.MCD3	12 - 17 Years	16.18	Normal Weight					24			Normal Weight		20 - 100 mg/dL	53	60 - 89 ml/min/1.73m2	86	Minimal Change Disease	172 cm	Hypertension Under Treatment	111.7	MCD3	Non-RAAS Blocking Antihypertensives Pre-Event	1.2	Male	Glomeruli	71		0.5389	-0.38997	-1.70355	0.88585	-2.49204	-1.23891	0.17966	-1.16738
157	H1Glom.HGU133A.MCDNULL.MCD5	18 - 29 Years	20.65	Normal Weight					19.8			Normal Weight		20 - 100 mg/dL	26	More Than 90 ml/min/1.73m2	166	Minimal Change Disease	168 cm	No Hypertension Present	83.3	MCD5		0.5	Female	Glomeruli	56		-0.96534	-0.74425	-1.56286	0.63219	-2.5195	-1.07769	-0.86676	-0.96138
158	H3Glom-HGU133A-MCDNULL-MCD8	18 - 29 Years	25											20 - 100 mg/dL	36	More Than 90 ml/min/1.73m2	175	Minimal Change Disease	168 cm		73.3	MCD8	Corticosteroids Pre-Event	0.6	Male	Glomeruli			0.42871	-0.55794	-1.62404	0.0793	-2.63375	-1.43306	-1.04935	-0.72101
159	H3Glom.HGU133A.MCDNULL.MCD10	30 - 39 Years	33.7											20 - 100 mg/dL	93	60 - 89 ml/min/1.73m2	62	Minimal Change Disease	173 cm	No Hypertension Present	93.3	MCD10	Corticosteroids Pre-Event	1.4	Male	Glomeruli			-0.18066	0.34146	-1.53899	0.78535	-2.6416	-0.77824	-1.08288	-0.6323
160	H3Glom.HGU133A.MCDNULL.MCD6																	Minimal Change Disease				MCD6			Female	Glomeruli			0.4008	-0.95556	-1.76493	0.02849	-2.3452	-1.19175	-1.29434	-0.89668
161	H3Glom.HGU133A.MCDNULL.MCD7																	Minimal Change Disease				MCD7			Male	Glomeruli			-0.4859	-0.15419	-1.976	1.32219	-2.67729	-0.61757	-1.09448	-0.63831
162	H3Glom.HGU133A.MCDNULL.MCD9	70 - 79 Years	77.87													30 - 59 ml/min/1.73m2	57	Minimal Change Disease				MCD9		1.3	Male	Glomeruli			0.84511	0.5488	-1.09781	1.20589	-2.61436	-1.29593	-0.97094	-0.70056
163	H7Glom.HGU133Plus2.MCD903.MCD903	50 - 59 Years	54.36											20 - 100 mg/dL	70	15 - 29 ml/min/1.73m2	22	Minimal Change Disease			90	MCD903	Corticosteroids Pre-Event,Non-RAAS Blocking Antihypertensives Pre-Event	2.4	Female	Glomeruli			0.87618	1.309	-1.95267	0.08844	-2.40886	-1.39262	-1.23494	-0.68908
164	H7Glom.HGU133Plus2.MCD919.MCD919	18 - 29 Years	24.36											20 - 100 mg/dL	36	More Than 90 ml/min/1.73m2	176	Minimal Change Disease	168 cm	No Hypertension Present	73	MCD919	Corticosteroids Pre-Event	0.6	Male	Glomeruli			1.94389	0.18578	-0.50646	1.82819	-2.72418	-1.30724	-0.94408	-0.90816
165	H7Glom.HGU133Plus2.MCD921.MCD921	40 - 49 Years	45.03	Obese					34			Obese		20 - 100 mg/dL	21	More Than 90 ml/min/1.73m2	130	Minimal Change Disease	158 cm	Hypertension Present		MCD921	Non-RAAS Blocking Antihypertensives Pre-Event,Lipid-Lowering Agent Pre-Event	0.54	Female	Glomeruli	85		-0.32517	-0.76458	-2.41403	0.79966	-2.57713	-1.26356	-1.10536	-0.63932
166	H7Glom.HGU133Plus2.MCD945.MCD945	30 - 39 Years	36.68	Normal Weight					19.6			Normal Weight		Less Than 20 mg/dL	19	More Than 90 ml/min/1.73m2	116	Minimal Change Disease	189 cm	Hypertension Under Treatment	92	MCD945	Corticosteroids Pre-Event	0.8	Male	Glomeruli	70		0.17591	-1.01117	-2.42113	-0.32234	-2.36312	-1.51492	-1.00251	-1.00746
167	H7Glom.HGU133Plus2.MCD973.MCD973	18 - 29 Years	21.13											Less Than 20 mg/dL	10.92	More Than 90 ml/min/1.73m2	116	Minimal Change Disease				MCD973		0.68	Female	Glomeruli			1.81432	-0.34136	-2.49284	0.12114	-2.45818	-1.39944	-0.38085	-1.10623
168	H1Glom-HGU133A-TMDNULL-TMD2	30 - 39 Years	34.49											Less Than 20 mg/dL	17.09	More Than 90 ml/min/1.73m2	91	Thin Basement Membrane Disease		No Hypertension Present	103.3	TMD2		0.77	Female	Glomeruli	76		-0.30593	-0.55489	-1.41797	0.72772	-2.34197	-1.11679	-1.06435	-0.2698
169	H1Glom.HGU133A.TMDNULL.TMD1	30 - 39 Years	38.48											20 - 100 mg/dL	39	60 - 89 ml/min/1.73m2	61	Thin Basement Membrane Disease		No Hypertension Present	93.3	TMD1		1.39	Male	Glomeruli			3.15086	-0.69576	-1.68553	0.40021	-2.63602	-0.82264	-0.44655	-1.04599
170	H1Glom.HGU133A.TMDNULL.TMD5	40 - 49 Years	43.72	Normal Weight					22.1					20 - 100 mg/dL	30	More Than 90 ml/min/1.73m2	143	Thin Basement Membrane Disease	160 cm	Hypertension Under Treatment	83.3333	TMD5		0.5	Female	Glomeruli	56.7		1.80258	-0.52369	-1.82154	0.43116	-2.11109	-0.94317	-0.5865	-0.72656
171	H3Glom-HGU133A-TN24-TN2	50 - 59 Years	59													60 - 89 ml/min/1.73m2	68	Tumor Nephrectomy				TN24-TN2		0.9	Female	Glomeruli			0.88367	1.38957	-1.79454	0.56381	-2.05041	-1.17106	-0.42335	-0.46137
172	H3Glom-HGU133A-TN44-TN4																	Tumor Nephrectomy				TN44-TN4			Female	Glomeruli			0.93567	0.27602	-1.47433	0.66654	-2.33965	-1.04714	-0.53581	-0.67745
173	H3Glom-HGU133A-TN63-TN6	70 - 79 Years	71.9											Less Than 20 mg/dL	11	30 - 59 ml/min/1.73m2	47	Tumor Nephrectomy			96.7	TN63-TN6		1.2	Female	Glomeruli	80		-0.80388	1.00828	-1.72642	0.60288	-1.8823	-0.74725	-1.16428	-0.83453
174	H7Glom.HGU133Plus2.TN995.TN995	70 - 79 Years	71.9													30 - 59 ml/min/1.73m2	47	Tumor Nephrectomy				TN995			Female	Glomeruli			0.67848	0.2312	-2.51698	0.38347	-2.38295	-1.19198	-1.09335	-1.26423
175	H7Glom.HGU133Plus2.TN996.TN996	50 - 59 Years	58.96											Less Than 20 mg/dL	14	60 - 89 ml/min/1.73m2	68	Tumor Nephrectomy				TN996		0.9	Female	Glomeruli			0.53454	0.68439	-2.2903	0.5533	-1.75728	-1.19939	-0.97692	-0.62845
176	H7Glom.HGU133Plus2.TN997.TN997	70 - 79 Years	70.38											Less Than 20 mg/dL	11	30 - 59 ml/min/1.73m2	58	Tumor Nephrectomy				TN997		1	Female	Glomeruli			1.10049	0.79821	-2.3682	0.4993	-2.00993	-1.27012	-0.12602	-0.89452
177	H7Glom.HGU133Plus2.RPGN902.RPGN902	60 - 69 Years	63.03											20 - 100 mg/dL	53	15 - 29 ml/min/1.73m2	27	Vasculitis			107	RPGN902	Corticosteroids Pre-Event,Immunosuppressives Pre-Event,Non-RAAS Blocking Antihypertensives Pre-Event	2.6	Male	Glomeruli			-0.83221	0.74825	-0.26733	2.79647	-2.36195	-0.79352	-1.81	-0.78928
178	H7Glom.HGU133Plus2.RPGN904.RPGN904	30 - 39 Years	35.52	Normal Weight					21.8				Normal Weight	Less Than 20 mg/dL	14	60 - 89 ml/min/1.73m2	73	Vasculitis	174 cm			RPGN904	Corticosteroids Pre-Event,Immunosuppressives Pre-Event	1.2	Male	Glomeruli	66		-0.73222	-0.25518	-2.62861	-0.04606	-2.55637	-1.01516	-1.35537	-0.58673
179	H7Glom.HGU133Plus2.RPGN906.RPGN906	60 - 69 Years	69.08	Overweight					27.4				Overweight	20 - 100 mg/dL	39	15 - 29 ml/min/1.73m2	16	Vasculitis	162 cm		77	RPGN906	Corticosteroids Pre-Event,Immunosuppressives Pre-Event,Non-RAAS Blocking Antihypertensives Pre-Event	3	Female	Glomeruli	72		-0.82088	1.84359	1.04726	3.66726	-0.62058	-0.48845	-1.48312	-0.96345
180	H7Glom.HGU133Plus2.RPGN907.RPGN907	40 - 49 Years	48.03	Obese					33.7				Obese	Less Than 20 mg/dL	14	60 - 89 ml/min/1.73m2	63	Vasculitis	179 cm	Hypertension Present	110	RPGN907		1.3	Male	Glomeruli	108		-0.74776	-0.38491	-2.3988	0.13851	-2.29604	-0.63005	-0.84226	-0.06089
181	H7Glom.HGU133Plus2.RPGN908.RPGN908	60 - 69 Years	69.88											20 - 100 mg/dL	24	15 - 29 ml/min/1.73m2	26	Vasculitis	160 cm	Hypertension Present	100	RPGN908	Non-RAAS Blocking Antihypertensives Pre-Event	2	Female	Glomeruli			-0.25515	1.23009	0.6172	2.55863	-1.97589	-0.89537	-0.95113	-0.7265
182	H7Glom.HGU133Plus2.RPGN909.RPGN909	50 - 59 Years	53.44	Obese					30.9				Obese	Less Than 20 mg/dL	13	60 - 89 ml/min/1.73m2	70	Vasculitis	162 cm	Hypertension Present	107	RPGN909	Corticosteroids Pre-Event,Immunosuppressives Pre-Event,Non-RAAS Blocking Antihypertensives Pre-Event	0.9	Female	Glomeruli	81		-0.17872	1.80634	-2.57671	0.87871	-2.26066	-0.68396	-1.21172	-0.28096
183	H7Glom.HGU133Plus2.RPGN911.RPGN911	60 - 69 Years	67.01	Normal Weight					24.4				Normal Weight	20 - 100 mg/dL	56.02	15 - 29 ml/min/1.73m2	19	Vasculitis	150 cm	No Hypertension Present	84.6667	RPGN911	Corticosteroids Pre-Event,Immunosuppressives Pre-Event	2.71	Female	Glomeruli	55		-0.2421	1.21589	-0.09275	2.25044	-2.64859	-0.91733	-1.02537	-1.39776
184	H7Glom.HGU133Plus2.RPGN913.RPGN913	40 - 49 Years	42.52	Normal Weight					19.4				Normal Weight	20 - 100 mg/dL	34	30 - 59 ml/min/1.73m2	59	Vasculitis	170 cm	No Hypertension Present	93.3333	RPGN913	Corticosteroids Pre-Event,Immunosuppressives Pre-Event	1.4	Male	Glomeruli	56		0.22467	1.8312	-1.20692	2.58818	-1.77512	-1.09572	-1.33426	-0.46959
185	H7Glom.HGU133Plus2.RPGN924.RPGN924	60 - 69 Years	66.06											20 - 100 mg/dL	26	More Than 90 ml/min/1.73m2	106	Vasculitis	165 cm	No Hypertension Present	44	RPGN924	Corticosteroids Pre-Event,Immunosuppressives Pre-Event	0.6	Female	Glomeruli			-1.41166	-0.09496	0.70652	2.9662	-2.25637	-0.82584	-1.09766	-0.99898
186	H7Glom.HGU133Plus2.RPGN925.RPGN925	30 - 39 Years	34.37											20 - 100 mg/dL	74	Less Than 15 ml/min/1.73m2	8	Vasculitis			117	RPGN925	Corticosteroids Pre-Event,Immunosuppressives Pre-Event	8	Male	Glomeruli			-1.28895	2.01249	0.85189	3.89314	-0.25134	-0.87101	-1.30532	-0.52565
187	H7Glom.HGU133Plus2.RPGN926.RPGN926	70 - 79 Years	79.06	Overweight					26				Overweight	20 - 100 mg/dL	56	Less Than 15 ml/min/1.73m2	11	Vasculitis	164 cm	Hypertension Present	93	RPGN926	Corticosteroids Pre-Event,Non-RAAS Blocking Antihypertensives Pre-Event	4	Female	Glomeruli	70		-2.38312	0.40018	0.91507	3.00864	-2.07955	-1.06932	-1.31546	-0.6208
188	H7Glom.HGU133Plus2.RPGN928.RPGN928	40 - 49 Years	48.98													More Than 90 ml/min/1.73m2	95	Vasculitis		No Hypertension Present		RPGN928	Corticosteroids Pre-Event	0.9	Male	Glomeruli			0.34939	0.02271	-2.16058	1.08364	-2.44379	-1.34424	-0.688	-0.99539
189	H7Glom.HGU133Plus2.RPGN929.RPGN929	60 - 69 Years	64.71													15 - 29 ml/min/1.73m2	22	Vasculitis		Hypertension Present		RPGN929	Corticosteroids Pre-Event,Immunosuppressives Pre-Event	3.1	Male	Glomeruli			-0.43498	2.45428	-1.05731	2.20983	-1.43764	-1.14097	-1.23531	-0.10915
190	H7Glom.HGU133Plus2.RPGN930.RPGN930	70 - 79 Years	76.71											20 - 100 mg/dL	20	60 - 89 ml/min/1.73m2	69	Vasculitis		No Hypertension Present		RPGN930		1.1	Male	Glomeruli			-1.78078	-0.17168	-2.1918	0.91984	-2.48667	-0.72059	-1.35801	-0.69793
191	H7Glom.HGU133Plus2.RPGN934.RPGN934	50 - 59 Years	50.79											More Than 100 mg/dL	117	Less Than 15 ml/min/1.73m2	9	Vasculitis		Hypertension Under Treatment	93	RPGN934	Corticosteroids Pre-Event,Non-RAAS Blocking Antihypertensives Pre-Event	7	Male	Glomeruli	87.5		-1.97724	1.58485	0.39863	3.59946	-1.1056	-0.82738	-1.33027	-0.93932
192	H7Glom.HGU133Plus2.RPGN935.RPGN935	50 - 59 Years	53.83											Less Than 20 mg/dL	13	More Than 90 ml/min/1.73m2	94	Vasculitis	186 cm	No Hypertension Present		RPGN935	Corticosteroids Pre-Event,Immunosuppressives Pre-Event	0.9	Male	Glomeruli			-0.45589	-0.56037	-1.18359	1.44051	-2.08265	-1.05347	-0.64949	-0.18539
193	H7Glom.HGU133Plus2.RPGN936.RPGN936	60 - 69 Years	61.39	Normal Weight					22.1				Normal Weight	20 - 100 mg/dL	63	15 - 29 ml/min/1.73m2	29	Vasculitis	170 cm	Hypertension Under Treatment	113	RPGN936	Non-RAAS Blocking Antihypertensives Pre-Event	1.9	Female	Glomeruli	64		0.73041	0.68375	-1.60884	0.54428	-2.65677	-0.84691	-1.39446	-0.45127
194	H7Glom.HGU133Plus2.RPGN937.RPGN937	60 - 69 Years	60.54	Overweight					28.7				Overweight	20 - 100 mg/dL	93	30 - 59 ml/min/1.73m2	36	Vasculitis	172 cm	Hypertension Present	97	RPGN937	Corticosteroids Pre-Event,Non-RAAS Blocking Antihypertensives Pre-Event	2	Male	Glomeruli	85		-2.02045	0.58877	-0.91091	2.58146	-1.58993	-0.46538	-1.54371	0.34305
195	H7Glom.HGU133Plus2.RPGN938.RPGN938	50 - 59 Years	51.67	Normal Weight					19.1				Normal Weight	20 - 100 mg/dL	58	30 - 59 ml/min/1.73m2	46	Vasculitis	165 cm	No Hypertension Present	97	RPGN938		1.3	Female	Glomeruli	52		0.35482	-0.1641	-1.87298	0.21685	-2.65734	-1.19305	-1.04505	-0.79659
196	H7Glom.HGU133Plus2.RPGN939.RPGN939	60 - 69 Years	68.51	Normal Weight					22.8				Normal Weight			60 - 89 ml/min/1.73m2	62	Vasculitis	159 cm	No Hypertension Present	87	RPGN939	Non-RAAS Blocking Antihypertensives Pre-Event	0.95	Female	Glomeruli	57.6		-1.22115	0.90442	-0.91319	2.76351	-1.62434	-1.15877	-1.22909	-0.59993
197	H7Glom.HGU133Plus2.RPGN942.RPGN942	50 - 59 Years	57.84	Normal Weight					23.5				Normal Weight	More Than 100 mg/dL	116	15 - 29 ml/min/1.73m2	21	Vasculitis	180 cm		100	RPGN942		3.3	Male	Glomeruli	76		-1.91885	-0.53944	-1.75862	2.33278	-2.55555	-1.25177	-1.17049	-1.01531
198	H7Glom.HGU133Plus2.RPGN943.RPGN943	30 - 39 Years	36.55	Overweight					26.6				Overweight	20 - 100 mg/dL	52	60 - 89 ml/min/1.73m2	80	Vasculitis	184 cm	Hypertension Under Treatment	110	RPGN943	Corticosteroids Pre-Event,Immunosuppressives Pre-Event,Non-RAAS Blocking Antihypertensives Pre-Event	1.1	Male	Glomeruli	90		0.13769	0.07994	-0.02425	2.70227	-2.62517	-0.90838	-1.41492	-0.95039
199	H7Glom.HGU133Plus2.RPGN946.RPGN946	80 - 89 Years	85.3											20 - 100 mg/dL	75	15 - 29 ml/min/1.73m2	16	Vasculitis		No Hypertension Present		RPGN946		3	Female	Glomeruli			0.87374	1.02035	-1.10124	2.59192	-1.9503	-1.08141	-1.15551	-0.52882
